# Supplementary material for: Enhanced copper-resistance gene repertoire in Alteromonas macleodii strains isolated from copper-treated marine coatings
Source: PLoS One. 2021 Sep 28;16(9):e0257800. doi: 10.1371/journal.pone.0257800 (PMC8478169; doi:10.1371/journal.pone.0257800)
Supplement: S1 Table — (XLSX) [file pone.0257800.s010.xlsx]

## Sheet: TableS1.CUKW_e-30Cugenes
id	description, accession no., and genome coordinates	e.value	gene	system	Location
COG2217	| copper-translocating P-type ATPase | Amac_CUKW_04348 | 44021-46370 : 1	7.1e-218	copA	Cue	P178
COG2217	| copper-translocating P-type ATPase | Amac_CUKW_04384 | 79161-81405 : 1	2.2e-216	copA	Cue	P178
COG2217	| heavy metal translocating P-type ATPase | Amac_CUKW_02050 | 2353490-2355923 : 1	9.1e-169	copA	Cue	CH
TIGR02044	| Hg(II)-responsive transcriptional regulator | Amac_CUKW_04413 | 104798-105197 : 1	2.3e-30	cueR	Cue	P178
TIGR02044	| Cd(II)/Pb(II)-responsive transcriptional regulator | Amac_CUKW_04402 | 94336-94726 : -1	4.6e-30	cueR	Cue	P178
COG3696	| CusA/CzcA family heavy metal efflux RND transporter | Amac_CUKW_01881 | 2136861-2140056 :	0	cusA	Cus	CH
COG3696	| CusA/CzcA family heavy metal efflux RND transporter | Amac_CUKW_02975 | 3382332-3385608 :	0	cusA	Cus	CH
COG3696	| CusA/CzcA family heavy metal efflux RND transporter | Amac_CUKW_04315 | 15594-18732 : 1	0	cusA	Cus	P178
COG3696	| CusA/CzcA family heavy metal efflux RND transporter | Amac_CUKW_04364 | 59254-62362 : 1	0	cusA	Cus	P178
COG3696	| CusA/CzcA family heavy metal efflux RND transporter | Amac_CUKW_04407 | 98207-101318 : 1	0	cusA	Cus	P178
COG3696	| CusA/CzcA family heavy metal efflux RND transporter | Amac_CUKW_04454 | 148284-151479 : -1	0	cusA	Cus	P178
COG3696	| CusA/CzcA family heavy metal efflux RND transporter | Amac_CUKW_00255 | 281536-283846 : -1	2.9e-280	cusA	Cus	CH
COG3696	| efflux RND transporter permease subunit | Amac_CUKW_02257 | 2551654-2555038 : 1	1.1e-212	cusA	Cus	CH
COG3696	| AcrB/AcrD/AcrF family protein | Amac_CUKW_00632 | 703723-706831 : 1	6e-187	cusA	Cus	CH
COG3696	| hydrophobe/amphiphile efflux-1 family RND transporter | Amac_CUKW_02923 | 3320333-3323456	1.4e-166	cusA	Cus	CH
COG3696	| AcrB/AcrD/AcrF family protein | Amac_CUKW_01229 | 1410883-1414000 : -1	2.3e-163	cusA	Cus	CH
COG3696	| multidrug efflux RND transporter permease subunit | Amac_CUKW_00129 | 140249-143348 : 1	4.5e-161	cusA	Cus	CH
COG3696	| AcrB/AcrD/AcrF family protein | Amac_CUKW_03746 | 4274191-4277377 : -1	1.4e-158	cusA	Cus	CH
COG3696	| AcrB/AcrD/AcrF family protein | Amac_CUKW_02258 | 2555034-2558214 : 1	1.5e-155	cusA	Cus	CH
COG3696	| AcrB/AcrD/AcrF family protein | Amac_CUKW_01289 | 1470027-1473069 : -1	9e-145	cusA	Cus	CH
COG3696	| AcrB/AcrD/AcrF family protein | Amac_CUKW_01488 | 1677432-1680480 : -1	5.9e-142	cusA	Cus	CH
COG3696	| AcrB/AcrD/AcrF family protein | Amac_CUKW_02238 | 2531383-2534518 : -1	6e-130	cusA	Cus	CH
COG3696	| AcrB/AcrD/AcrF family protein | Amac_CUKW_00350 | 399015-402162 : 1	1.6e-125	cusA	Cus	CH
COG3696	| AcrB/AcrD/AcrF family protein | Amac_CUKW_01294 | 1478249-1481429 : -1	2.4e-122	cusA	Cus	CH
COG3696	| AcrB/AcrD/AcrF family protein | Amac_CUKW_03262 | 3706923-3708906 : -1	1.2e-108	cusA	Cus	CH
COG3696	| CusA/CzcA family heavy metal efflux RND transporter | Amac_CUKW_00254 | 280700-281435 : -1	1.9e-96	cusA	Cus	CH
COG3696	| hydrophobe/amphiphile efflux-1 family RND transporter | Amac_CUKW_00779 | 877436-878786 :	2.9e-78	cusA	Cus	CH
COG3696	| AcrB/AcrD/AcrF family protein | Amac_CUKW_03263 | 3708911-3710102 : -1	2.5e-75	cusA	Cus	CH
TIGR01845	| TolC family protein | Amac_CUKW_00539 | 591096-592539 : 1	9.2e-74	cusC	Cus	CH
COG3696	| hydrophobe/amphiphile efflux-1 family RND transporter | Amac_CUKW_00780 | 878785-880621 :	1.4e-73	cusA	Cus	CH
TIGR01845	| RND transporter | Amac_CUKW_00781 | 880610-882089 : 1	1.9e-71	cusC	Cus	CH
COG0845	| MexH family multidrug efflux RND transporter periplasmic adaptor subunit | Amac_CUKW_00631	1.5e-68	cusB	Cus	CH
COG0845	| efflux RND transporter periplasmic adaptor subunit | Amac_CUKW_00128 | 139082-140228 : 1	3.3e-67	cusB	Cus	CH
COG0845	| MexE family multidrug efflux RND transporter periplasmic adaptor subunit | Amac_CUKW_02924	8e-65	cusB	Cus	CH
COG0845	| efflux RND transporter periplasmic adaptor subunit | Amac_CUKW_02256 | 2550495-2551629 : 1	9.3e-65	cusB	Cus	CH
COG0845	| efflux RND transporter periplasmic adaptor subunit | Amac_CUKW_02976 | 3385600-3387364 : -	4e-60	cusB	Cus	CH
COG3696	| AcrB/AcrD/AcrF family protein | Amac_CUKW_00542 | 595571-597206 : 1	4.3e-59	cusA	Cus	CH
COG0845	| efflux RND transporter periplasmic adaptor subunit | Amac_CUKW_00402 | 463419-464655 : 1	3.5e-58	cusB	Cus	CH
COG0845	| efflux RND transporter periplasmic adaptor subunit | Amac_CUKW_03261 | 3705791-3706931 : -	1.1e-57	cusB	Cus	CH
COG0845	| efflux RND transporter periplasmic adaptor subunit | Amac_CUKW_04314 | 13579-15598 : 1	1.3e-57	cusB	Cus	P178
TIGR01845	| TolC family protein | Amac_CUKW_00404 | 466631-468041 : 1	1.8e-56	cusC	Cus	CH
COG3696	| AcrB/AcrD/AcrF family protein | Amac_CUKW_00541 | 593979-595554 : 1	5.3e-56	cusA	Cus	CH
COG0845	| efflux RND transporter periplasmic adaptor subunit | Amac_CUKW_00778 | 876341-877427 : 1	1.6e-54	cusB	Cus	CH
COG0845	| efflux RND transporter periplasmic adaptor subunit | Amac_CUKW_01230 | 1413992-1415051 : -	2.2e-53	cusB	Cus	CH
COG0845	| efflux RND transporter periplasmic adaptor subunit | Amac_CUKW_01880 | 2135534-2136845 : 1	6.1e-51	cusB	Cus	CH
COG0845	| efflux RND transporter periplasmic adaptor subunit | Amac_CUKW_04455 | 151495-152806 : -1	6.1e-51	cusB	Cus	P178
COG0845	| efflux RND transporter periplasmic adaptor subunit | Amac_CUKW_02239 | 2534514-2535750 : -	3.9e-50	cusB	Cus	CH
COG0845	| efflux RND transporter periplasmic adaptor subunit | Amac_CUKW_00349 | 397876-399016 : 1	5.7e-50	cusB	Cus	CH
COG0845	| efflux RND transporter periplasmic adaptor subunit | Amac_CUKW_01489 | 1680483-1681617 : -	4.1e-49	cusB	Cus	CH
COG0845	| efflux RND transporter periplasmic adaptor subunit | Amac_CUKW_03745 | 4273089-4274178 : -	4.3e-46	cusB	Cus	CH
COG0845	| efflux RND transporter periplasmic adaptor subunit | Amac_CUKW_01290 | 1473072-1474161 : -	1.1e-45	cusB	Cus	CH
COG0845	| efflux RND transporter periplasmic adaptor subunit | Amac_CUKW_01295 | 1481438-1482671 : -	7.7e-38	cusB	Cus	CH
COG0845	| HlyD family type I secretion periplasmic adaptor subunit | Amac_CUKW_00954 | 1096103-10974	1.6e-37	cusB	Cus	CH
COG0845	| heavy metal transporter | Amac_CUKW_04363 | 58057-59239 : 1	3.5e-36	cusB	Cus	P178
COG0845	| HlyD family secretion protein | Amac_CUKW_01115 | 1268762-1269836 : -1	4e-36	cusB	Cus	CH
COG0845	| membrane protein | Amac_CUKW_03582 | 4098272-4099526 : 1	2.2e-33	cusB	Cus	CH
COG0845	| efflux RND transporter periplasmic adaptor subunit | Amac_CUKW_00540 | 592535-593990 : 1	6.8e-33	cusB	Cus	CH
COG0845	| membrane protein | Amac_CUKW_03493 | 3990865-3991918 : -1	2.5e-32	cusB	Cus	CH
COG0845	| acetyl-CoA carboxylase biotin carboxyl carrier protein subunit | Amac_CUKW_04406 | 97211-9	2.9e-31	cusB	Cus	P178
TIGR01480	| copper resistance system multicopper oxidase | Amac_CUKW_04393 | 86554-88369 : -1	2.5e-241	cueO/pcoA/pcoA_psy	Multisystem	P178
TIGR01386	| two-component sensor histidine kinase | Amac_CUKW_04309 | 8888-10295 : -1	2.1e-135	cusS/pcoS/copS_psy	Multisystem	P178
TIGR01387	| DNA-binding response regulator | Amac_CUKW_04310 | 10278-10962 : -1	6.9e-102	cusR/pcoR/copR_psy	Multisystem	P178
TIGR01387	| DNA-binding response regulator | Amac_CUKW_03047 | 3465710-3466391 : 1	3e-73	cusR/pcoR/copR_psy	Multisystem	CH
TIGR01387	| DNA-binding response regulator | Amac_CUKW_01351 | 1533457-1534132 : -1	1.7e-56	cusR/pcoR/copR_psy	Multisystem	CH
TIGR01387	| DNA-binding response regulator | Amac_CUKW_00713 | 803942-804608 : -1	1.1e-52	cusR/pcoR/copR_psy	Multisystem	CH
TIGR01386	| two-component sensor histidine kinase | Amac_CUKW_00399 | 460284-461646 : 1	2.1e-50	cusS/pcoS/copS_psy	Multisystem	CH
TIGR01387	| DNA-binding response regulator | Amac_CUKW_00398 | 459526-460285 : 1	8.9e-50	cusR/pcoR/copR_psy	Multisystem	CH
TIGR01386	| sensor histidine kinase | Amac_CUKW_01644 | 1871164-1872736 : -1	1.9e-49	cusS/pcoS/copS_psy	Multisystem	CH
TIGR01387	| phosphate regulon transcriptional regulatory protein PhoB | Amac_CUKW_00654 | 730816-73150	7.9e-47	cusR/pcoR/copR_psy	Multisystem	CH
TIGR01386	| two-component sensor histidine kinase | Amac_CUKW_03227 | 3665200-3666520 : 1	1.3e-46	cusS/pcoS/copS_psy	Multisystem	CH
TIGR01386	| hybrid sensor histidine kinase/response regulator | Amac_CUKW_03550 | 4055646-4058370 : -1	2.1e-45	cusS/pcoS/copS_psy	Multisystem	CH
TIGR01386	| two-component sensor histidine kinase | Amac_CUKW_00712 | 802651-803941 : -1	3e-45	cusS/pcoS/copS_psy	Multisystem	CH
TIGR01387	| DNA-binding response regulator | Amac_CUKW_01643 | 1870442-1871120 : -1	4.4e-45	cusR/pcoR/copR_psy	Multisystem	CH
TIGR01386	| sensor histidine kinase | Amac_CUKW_03048 | 3466387-3467788 : 1	4.8e-45	cusS/pcoS/copS_psy	Multisystem	CH
TIGR01387	| two-component system response regulator OmpR | Amac_CUKW_03914 | 4477782-4478505 : 1	7.9e-45	cusR/pcoR/copR_psy	Multisystem	CH
TIGR01387	| DNA-binding response regulator | Amac_CUKW_02033 | 2336807-2337497 : -1	6.7e-44	cusR/pcoR/copR_psy	Multisystem	CH
TIGR01387	| DNA-binding response regulator | Amac_CUKW_00543 | 597177-597918 : 1	1.3e-43	cusR/pcoR/copR_psy	Multisystem	CH
TIGR01387	| DNA-binding response regulator | Amac_CUKW_03741 | 4267709-4268399 : 1	3.8e-43	cusR/pcoR/copR_psy	Multisystem	CH
TIGR01387	| DNA-binding response regulator | Amac_CUKW_00876 | 991755-992460 : -1	4.4e-43	cusR/pcoR/copR_psy	Multisystem	CH
TIGR01387	| DNA-binding response regulator | Amac_CUKW_00775 | 873520-874210 : 1	1e-42	cusR/pcoR/copR_psy	Multisystem	CH
TIGR01387	| DNA-binding response regulator | Amac_CUKW_01319 | 1508237-1508933 : 1	1.3e-41	cusR/pcoR/copR_psy	Multisystem	CH
TIGR01387	| DNA-binding response regulator | Amac_CUKW_04373 | 70254-70899 : 1	2e-41	cusR/pcoR/copR_psy	Multisystem	P178
TIGR01386	| DNA-binding protein | Amac_CUKW_00672 | 758397-760110 : 1	2.7e-40	cusS/pcoS/copS_psy	Multisystem	CH
TIGR01387	| two-component system response regulator ArcA | Amac_CUKW_00227 | 255599-256307 : -1	3.9e-40	cusR/pcoR/copR_psy	Multisystem	CH
TIGR01387	| DNA-binding response regulator | Amac_CUKW_03226 | 3664529-3665195 : 1	4e-40	cusR/pcoR/copR_psy	Multisystem	CH
TIGR01386	| two-component system sensor histidine kinase PhoR | Amac_CUKW_00655 | 731606-732908 : 1	3.9e-39	cusS/pcoS/copS_psy	Multisystem	CH
TIGR01386	| hybrid sensor histidine kinase/response regulator | Amac_CUKW_03832 | 4377636-4379562 : -1	2.8e-37	cusS/pcoS/copS_psy	Multisystem	CH
TIGR01386	| two-component sensor histidine kinase | Amac_CUKW_00875 | 990538-991759 : -1	3.8e-36	cusS/pcoS/copS_psy	Multisystem	CH
TIGR01386	| hybrid sensor histidine kinase/response regulator | Amac_CUKW_00439 | 499891-502708 : 1	1.8e-34	cusS/pcoS/copS_psy	Multisystem	CH
TIGR01386	| sensor histidine kinase | Amac_CUKW_04374 | 70882-72322 : 1	1.5e-33	cusS/pcoS/copS_psy	Multisystem	P178
TIGR01386	| PAS domain-containing sensor histidine kinase | Amac_CUKW_00667 | 748300-751180 : -1	2.7e-33	cusS/pcoS/copS_psy	Multisystem	CH
TIGR01386	| diguanylate cyclase | Amac_CUKW_02490 | 2823382-2827504 : -1	3.2e-33	cusS/pcoS/copS_psy	Multisystem	CH
TIGR01386	| hybrid sensor histidine kinase/response regulator | Amac_CUKW_00764 | 858263-861143 : -1	2.4e-32	cusS/pcoS/copS_psy	Multisystem	CH
TIGR01387	| proteobacterial dedicated sortase system response regulator | Amac_CUKW_03630 | 4144896-41	4.4e-32	cusR/pcoR/copR_psy	Multisystem	CH
TIGR01386	| sensor histidine kinase | Amac_CUKW_01254 | 1437772-1439170 : 1	9.2e-32	cusS/pcoS/copS_psy	Multisystem	CH
TIGR01386	| two-component sensor histidine kinase | Amac_CUKW_02032 | 2335437-2336811 : -1	3.5e-31	cusS/pcoS/copS_psy	Multisystem	CH
TIGR01386	| two-component system sensor histidine kinase EnvZ | Amac_CUKW_03915 | 4478641-4479961 : 1	5e-31	cusS/pcoS/copS_psy	Multisystem	CH
TIGR01386	| sensor histidine kinase | Amac_CUKW_00776 | 874193-875618 : 1	6e-31	cusS/pcoS/copS_psy	Multisystem	CH
TIGR01386	| histidine kinase | Amac_CUKW_01692 | 1923496-1926832 : 1	9.5e-31	cusS/pcoS/copS_psy	Multisystem	CH
TIGR01386	| two-component sensor histidine kinase | Amac_CUKW_03742 | 4268395-4269826 : 1	2.4e-30	cusS/pcoS/copS_psy	Multisystem	CH
TIGR01386	| histidine kinase | Amac_CUKW_02883 | 3264911-3267566 : -1	6e-30	cusS/pcoS/copS_psy	Multisystem	CH
TIGR01386	| hybrid sensor histidine kinase/response regulator | Amac_CUKW_03532 | 4031306-4033415 : -1	9.2e-30	cusS/pcoS/copS_psy	Multisystem	CH
COG3667	| copper resistance protein B | Amac_CUKW_04392 | 85798-86545 : -1	3.2e-78	pcoB/copB_psy	Pco/Cop	P178
COG0739	| peptidase M23 | Amac_CUKW_02954 | 3358812-3359691 : -1	3.7e-43	pcoG	Pco/Cop	CH
COG0739	| peptidase M23 | Amac_CUKW_03106 | 3530589-3531915 : 1	1.7e-40	pcoG	Pco/Cop	CH
COG0739	| M23 family peptidase | Amac_CUKW_01953 | 2232833-2233742 : 1	3.4e-34	pcoG	Pco/Cop	CH
COG0739	| M23 family peptidase | Amac_CUKW_03890 | 4452121-4452931 : 1	1.2e-33	pcoG	Pco/Cop	CH
COG0739	| peptidase | Amac_CUKW_00527 | 576373-577243 : -1	2.3e-30	pcoG	Pco/Cop	CH
TIGR02698	| transcriptional regulator | Amac_CUKW_02828 | 3200740-3201133 : 1	8.2e-30	copY_strep	Pco/Cop	CH
COG0739	| peptidase M23 | Amac_CUKW_00410 | 471249-472413 : 1	9.7e-30	pcoG	Pco/Cop	CH
