# Supplementary material for: Enhanced copper-resistance gene repertoire in Alteromonas macleodii strains isolated from copper-treated marine coatings
Source: PLoS One. 2021 Sep 28;16(9):e0257800. doi: 10.1371/journal.pone.0257800 (PMC8478169; doi:10.1371/journal.pone.0257800)
Supplement: S2 Table — (XLSX) [file pone.0257800.s011.xlsx]

## Sheet: Tables2.KCC02-30Cugenes
id	description, accession no., and genome coordinates	e.value	gene	system	Location
COG2217	| copper-translocating P-type ATPase | Amac_KCCO2_04216 | 148558-150907 : 1	7.7e-218	copA	Cue	P243
COG2217	| copper-translocating P-type ATPase | Amac_KCCO2_04253 | 183698-185942 : 1	2.4e-216	copA	Cue	P243
COG2217	| heavy metal translocating P-type ATPase | Amac_KCCO2_02059 | 2353331-2355764 : 1	9.8e-169	copA	Cue	CH
TIGR02044	| Hg(II)-responsive transcriptional regulator | Amac_KCCO2_04282 | 209335-209734 : 1	2.4e-30	cueR	Cue	P243
TIGR02044	| Cd(II)/Pb(II)-responsive transcriptional regulator | Amac_KCCO2_04271 | 198873-199263 : -	4.9e-30	cueR	Cue	P243
COG3696	| CusA/CzcA family heavy metal efflux RND transporter | Amac_KCCO2_00254 | 280580-283727 :	0	cusA	Cus	CH
COG3696	| CusA/CzcA family heavy metal efflux RND transporter | Amac_KCCO2_01886 | 2136706-2139901	0	cusA	Cus	CH
COG3696	| CusA/CzcA family heavy metal efflux RND transporter | Amac_KCCO2_02978 | 3377472-3380748	0	cusA	Cus	CH
COG3696	| CusA/CzcA family heavy metal efflux RND transporter | Amac_KCCO2_04143 | 74758-77953 : -1	0	cusA	Cus	P243
COG3696	| CusA/CzcA family heavy metal efflux RND transporter | Amac_KCCO2_04183 | 120132-123270 :	0	cusA	Cus	P243
COG3696	| CusA/CzcA family heavy metal efflux RND transporter | Amac_KCCO2_04232 | 163791-166899 :	0	cusA	Cus	P243
COG3696	| CusA/CzcA family heavy metal efflux RND transporter | Amac_KCCO2_04276 | 202744-205855 :	0	cusA	Cus	P243
COG3696	| efflux RND transporter permease subunit | Amac_KCCO2_02260 | 2546794-2550178 : 1	1.2e-212	cusA	Cus	CH
COG3696	| AcrB/AcrD/AcrF family protein | Amac_KCCO2_03266 | 3702061-3705241 : -1	1.7e-192	cusA	Cus	CH
COG3696	| AcrB/AcrD/AcrF family protein | Amac_KCCO2_00633 | 703576-706684 : 1	6.5e-187	cusA	Cus	CH
COG3696	| hydrophobe/amphiphile efflux-1 family RND transporter | Amac_KCCO2_02926 | 3315473-331859	1.5e-166	cusA	Cus	CH
COG3696	| AcrB/AcrD/AcrF family protein | Amac_KCCO2_01233 | 1410732-1413849 : -1	2.5e-163	cusA	Cus	CH
COG3696	| multidrug efflux RND transporter permease subunit | Amac_KCCO2_00128 | 140131-143230 : 1	4.9e-161	cusA	Cus	CH
COG3696	| AcrB/AcrD/AcrF family protein | Amac_KCCO2_03750 | 4269328-4272514 : -1	1.5e-158	cusA	Cus	CH
COG3696	| AcrB/AcrD/AcrF family protein | Amac_KCCO2_02261 | 2550174-2553354 : 1	1.6e-155	cusA	Cus	CH
COG3696	| AcrB/AcrD/AcrF family protein | Amac_KCCO2_01293 | 1469875-1472917 : -1	9.7e-145	cusA	Cus	CH
COG3696	| AcrB/AcrD/AcrF family protein | Amac_KCCO2_01492 | 1677282-1680330 : -1	6.4e-142	cusA	Cus	CH
COG3696	| AcrB/AcrD/AcrF family protein | Amac_KCCO2_02241 | 2526524-2529659 : -1	6.5e-130	cusA	Cus	CH
COG3696	| AcrB/AcrD/AcrF family protein | Amac_KCCO2_00350 | 398895-402042 : 1	1.7e-125	cusA	Cus	CH
COG3696	| AcrB/AcrD/AcrF family protein | Amac_KCCO2_01298 | 1478097-1481277 : -1	2.6e-122	cusA	Cus	CH
COG3696	| hydrophobe/amphiphile efflux-1 family RND transporter | Amac_KCCO2_00780 | 877289-878639	3.1e-78	cusA	Cus	CH
TIGR01845	| TolC family protein | Amac_KCCO2_00540 | 590949-592392 : 1	9.9e-74	cusC	Cus	CH
COG3696	| hydrophobe/amphiphile efflux-1 family RND transporter | Amac_KCCO2_00781 | 878638-880474	1.5e-73	cusA	Cus	CH
TIGR01845	| RND transporter | Amac_KCCO2_00782 | 880463-881942 : 1	2e-71	cusC	Cus	CH
COG0845	| MexH family multidrug efflux RND transporter periplasmic adaptor subunit | Amac_KCCO2_006	1.6e-68	cusB	Cus	CH
COG0845	| efflux RND transporter periplasmic adaptor subunit | Amac_KCCO2_00127 | 138964-140110 : 1	3.5e-67	cusB	Cus	CH
COG3696	| AcrB/AcrD/AcrF family protein | Amac_KCCO2_04683 | 117406-118906 : -1	9.8e-67	cusA	Cus	P258
COG0845	| MexE family multidrug efflux RND transporter periplasmic adaptor subunit | Amac_KCCO2_029	8.6e-65	cusB	Cus	CH
COG0845	| efflux RND transporter periplasmic adaptor subunit | Amac_KCCO2_02259 | 2545635-2546769 :	1e-64	cusB	Cus	CH
COG0845	| efflux RND transporter periplasmic adaptor subunit | Amac_KCCO2_02979 | 3380740-3382504 :	4.3e-60	cusB	Cus	CH
COG3696	| AcrB/AcrD/AcrF family protein | Amac_KCCO2_00543 | 595424-597059 : 1	4.6e-59	cusA	Cus	CH
COG0845	| efflux RND transporter periplasmic adaptor subunit | Amac_KCCO2_00402 | 463299-464535 : 1	3.8e-58	cusB	Cus	CH
COG0845	| efflux RND transporter periplasmic adaptor subunit | Amac_KCCO2_03265 | 3700929-3702069 :	1.2e-57	cusB	Cus	CH
COG0845	| efflux RND transporter periplasmic adaptor subunit | Amac_KCCO2_04182 | 118117-120136 : 1	1.4e-57	cusB	Cus	P243
TIGR01845	| TolC family protein | Amac_KCCO2_00404 | 466511-467921 : 1	1.9e-56	cusC	Cus	CH
COG3696	| AcrB/AcrD/AcrF family protein | Amac_KCCO2_00542 | 593832-595407 : 1	5.7e-56	cusA	Cus	CH
COG0845	| efflux RND transporter periplasmic adaptor subunit | Amac_KCCO2_00779 | 876194-877280 : 1	1.7e-54	cusB	Cus	CH
COG0845	| efflux RND transporter periplasmic adaptor subunit | Amac_KCCO2_01234 | 1413841-1414900 :	2.4e-53	cusB	Cus	CH
COG0845	| efflux RND transporter periplasmic adaptor subunit | Amac_KCCO2_01885 | 2135379-2136690 :	6.6e-51	cusB	Cus	CH
COG0845	| efflux RND transporter periplasmic adaptor subunit | Amac_KCCO2_04144 | 77969-79280 : -1	6.6e-51	cusB	Cus	P243
COG0845	| efflux RND transporter periplasmic adaptor subunit | Amac_KCCO2_02242 | 2529655-2530891 :	4.2e-50	cusB	Cus	CH
COG0845	| efflux RND transporter periplasmic adaptor subunit | Amac_KCCO2_00349 | 397756-398896 : 1	6.2e-50	cusB	Cus	CH
COG0845	| efflux RND transporter periplasmic adaptor subunit | Amac_KCCO2_01493 | 1680333-1681467 :	4.5e-49	cusB	Cus	CH
COG0845	| efflux RND transporter periplasmic adaptor subunit | Amac_KCCO2_01294 | 1472920-1474009 :	1.2e-45	cusB	Cus	CH
COG0845	| efflux RND transporter periplasmic adaptor subunit | Amac_KCCO2_01299 | 1481286-1482519 :	8.3e-38	cusB	Cus	CH
COG0845	| HlyD family type I secretion periplasmic adaptor subunit | Amac_KCCO2_00956 | 1095954-109	1.7e-37	cusB	Cus	CH
COG0845	| heavy metal transporter | Amac_KCCO2_04231 | 162594-163776 : 1	3.8e-36	cusB	Cus	P243
COG0845	| HlyD family secretion protein | Amac_KCCO2_01118 | 1268614-1269688 : -1	4.3e-36	cusB	Cus	CH
COG0845	| membrane protein | Amac_KCCO2_03586 | 4093408-4094662 : 1	2.4e-33	cusB	Cus	CH
COG0845	| efflux RND transporter periplasmic adaptor subunit | Amac_KCCO2_00541 | 592388-593843 : 1	7.3e-33	cusB	Cus	CH
COG0845	| membrane protein | Amac_KCCO2_03495 | 3986003-3987056 : -1	2.7e-32	cusB	Cus	CH
COG0845	| acetyl-CoA carboxylase biotin carboxyl carrier protein subunit | Amac_KCCO2_04275 | 20174	3.1e-31	cusB	Cus	P243
TIGR01480	| copper resistance system multicopper oxidase | Amac_KCCO2_04262 | 191091-192906 : -1	2.7e-241	cueO/pcoA/pcoA_psy	Multisystem	P243
TIGR01386	| two-component sensor histidine kinase | Amac_KCCO2_04177 | 113426-114833 : -1	2.3e-135	cusS/pcoS/copS_psy	Multisystem	P243
TIGR01387	| DNA-binding response regulator | Amac_KCCO2_04178 | 114816-115500 : -1	7.4e-102	cusR/pcoR/copR_psy	Multisystem	P243
TIGR01387	| DNA-binding response regulator | Amac_KCCO2_03051 | 3460849-3461530 : 1	3.2e-73	cusR/pcoR/copR_psy	Multisystem	CH
TIGR01387	| DNA-binding response regulator | Amac_KCCO2_01355 | 1533306-1533981 : -1	1.8e-56	cusR/pcoR/copR_psy	Multisystem	CH
TIGR01387	| DNA-binding response regulator | Amac_KCCO2_00714 | 803795-804461 : -1	1.2e-52	cusR/pcoR/copR_psy	Multisystem	CH
TIGR01386	| two-component sensor histidine kinase | Amac_KCCO2_00399 | 460164-461526 : 1	2.3e-50	cusS/pcoS/copS_psy	Multisystem	CH
TIGR01387	| DNA-binding response regulator | Amac_KCCO2_00398 | 459406-460165 : 1	9.6e-50	cusR/pcoR/copR_psy	Multisystem	CH
TIGR01386	| sensor histidine kinase | Amac_KCCO2_01648 | 1871013-1872585 : -1	2.1e-49	cusS/pcoS/copS_psy	Multisystem	CH
TIGR01387	| phosphate regulon transcriptional regulatory protein PhoB | Amac_KCCO2_00655 | 730669-731	8.5e-47	cusR/pcoR/copR_psy	Multisystem	CH
TIGR01386	| two-component sensor histidine kinase | Amac_KCCO2_03231 | 3660338-3661658 : 1	1.4e-46	cusS/pcoS/copS_psy	Multisystem	CH
TIGR01386	| hybrid sensor histidine kinase/response regulator | Amac_KCCO2_03554 | 4050782-4053506 :	2.2e-45	cusS/pcoS/copS_psy	Multisystem	CH
TIGR01386	| two-component sensor histidine kinase | Amac_KCCO2_00713 | 802504-803794 : -1	3.2e-45	cusS/pcoS/copS_psy	Multisystem	CH
TIGR01387	| DNA-binding response regulator | Amac_KCCO2_01647 | 1870291-1870969 : -1	4.8e-45	cusR/pcoR/copR_psy	Multisystem	CH
TIGR01386	| sensor histidine kinase | Amac_KCCO2_03052 | 3461526-3462927 : 1	5.2e-45	cusS/pcoS/copS_psy	Multisystem	CH
TIGR01387	| two-component system response regulator OmpR | Amac_KCCO2_03916 | 4472928-4473651 : 1	8.6e-45	cusR/pcoR/copR_psy	Multisystem	CH
TIGR01387	| DNA-binding response regulator | Amac_KCCO2_02042 | 2336648-2337338 : -1	7.2e-44	cusR/pcoR/copR_psy	Multisystem	CH
TIGR01387	| DNA-binding response regulator | Amac_KCCO2_00544 | 597030-597771 : 1	1.4e-43	cusR/pcoR/copR_psy	Multisystem	CH
TIGR01387	| DNA-binding response regulator | Amac_KCCO2_03744 | 4262847-4263537 : 1	4e-43	cusR/pcoR/copR_psy	Multisystem	CH
TIGR01387	| DNA-binding response regulator | Amac_KCCO2_04700 | 134651-135341 : 1	4e-43	cusR/pcoR/copR_psy	Multisystem	P258
TIGR01387	| DNA-binding response regulator | Amac_KCCO2_00878 | 991608-992313 : -1	4.7e-43	cusR/pcoR/copR_psy	Multisystem	CH
TIGR01387	| DNA-binding response regulator | Amac_KCCO2_00776 | 873373-874063 : 1	1.1e-42	cusR/pcoR/copR_psy	Multisystem	CH
TIGR01387	| DNA-binding response regulator | Amac_KCCO2_01323 | 1508085-1508781 : 1	1.3e-41	cusR/pcoR/copR_psy	Multisystem	CH
TIGR01387	| DNA-binding response regulator | Amac_KCCO2_04242 | 174790-175435 : 1	2.2e-41	cusR/pcoR/copR_psy	Multisystem	P243
TIGR01386	| DNA-binding protein | Amac_KCCO2_00673 | 758250-759963 : 1	2.9e-40	cusS/pcoS/copS_psy	Multisystem	CH
TIGR01387	| two-component system response regulator ArcA | Amac_KCCO2_00227 | 255479-256187 : -1	4.2e-40	cusR/pcoR/copR_psy	Multisystem	CH
TIGR01387	| DNA-binding response regulator | Amac_KCCO2_03230 | 3659667-3660333 : 1	4.3e-40	cusR/pcoR/copR_psy	Multisystem	CH
TIGR01386	| two-component system sensor histidine kinase PhoR | Amac_KCCO2_00656 | 731459-732761 : 1	4.2e-39	cusS/pcoS/copS_psy	Multisystem	CH
TIGR01386	| hybrid sensor histidine kinase/response regulator | Amac_KCCO2_03835 | 4372774-4374700 :	3e-37	cusS/pcoS/copS_psy	Multisystem	CH
TIGR01386	| two-component sensor histidine kinase | Amac_KCCO2_00877 | 990391-991612 : -1	4.1e-36	cusS/pcoS/copS_psy	Multisystem	CH
TIGR01387	| DNA-binding response regulator | Amac_KCCO2_04671 | 110339-110903 : 1	3.9e-35	cusR/pcoR/copR_psy	Multisystem	P258
TIGR01386	| hybrid sensor histidine kinase/response regulator | Amac_KCCO2_00439 | 499770-502587 : 1	2e-34	cusS/pcoS/copS_psy	Multisystem	CH
TIGR01386	| sensor histidine kinase | Amac_KCCO2_04243 | 175418-176858 : 1	1.7e-33	cusS/pcoS/copS_psy	Multisystem	P243
TIGR01386	| PAS domain-containing sensor histidine kinase | Amac_KCCO2_00668 | 748153-751033 : -1	2.9e-33	cusS/pcoS/copS_psy	Multisystem	CH
TIGR01386	| diguanylate cyclase | Amac_KCCO2_02493 | 2818521-2822643 : -1	3.4e-33	cusS/pcoS/copS_psy	Multisystem	CH
TIGR01386	| hybrid sensor histidine kinase/response regulator | Amac_KCCO2_00765 | 858116-860996 : -1	2.6e-32	cusS/pcoS/copS_psy	Multisystem	CH
TIGR01387	| proteobacterial dedicated sortase system response regulator | Amac_KCCO2_03634 | 4140032-	4.7e-32	cusR/pcoR/copR_psy	Multisystem	CH
TIGR01386	| sensor histidine kinase | Amac_KCCO2_01258 | 1437621-1439019 : 1	1e-31	cusS/pcoS/copS_psy	Multisystem	CH
TIGR01386	| two-component sensor histidine kinase | Amac_KCCO2_04673 | 111111-112329 : 1	3e-31	cusS/pcoS/copS_psy	Multisystem	P258
TIGR01386	| two-component sensor histidine kinase | Amac_KCCO2_02041 | 2335278-2336652 : -1	3.7e-31	cusS/pcoS/copS_psy	Multisystem	CH
TIGR01386	| two-component system sensor histidine kinase EnvZ | Amac_KCCO2_03917 | 4473787-4475107 :	5.4e-31	cusS/pcoS/copS_psy	Multisystem	CH
TIGR01386	| sensor histidine kinase | Amac_KCCO2_00777 | 874046-875471 : 1	6.4e-31	cusS/pcoS/copS_psy	Multisystem	CH
TIGR01386	| histidine kinase | Amac_KCCO2_01696 | 1923343-1926679 : 1	1e-30	cusS/pcoS/copS_psy	Multisystem	CH
TIGR01386	| two-component sensor histidine kinase | Amac_KCCO2_03745 | 4263533-4264964 : 1	2.6e-30	cusS/pcoS/copS_psy	Multisystem	CH
TIGR01386	| two-component sensor histidine kinase | Amac_KCCO2_04701 | 135337-136768 : 1	2.6e-30	cusS/pcoS/copS_psy	Multisystem	P258
TIGR01386	| histidine kinase | Amac_KCCO2_02886 | 3260052-3262707 : -1	6.4e-30	cusS/pcoS/copS_psy	Multisystem	CH
TIGR01386	| hybrid sensor histidine kinase/response regulator | Amac_KCCO2_03536 | 4026442-4028551 :	9.9e-30	cusS/pcoS/copS_psy	Multisystem	CH
COG3667	| copper resistance protein B | Amac_KCCO2_04261 | 190335-191082 : -1	3.4e-78	pcoB/copB_psy	Pco/Cop	P243
COG0739	| peptidase M23 | Amac_KCCO2_02957 | 3353952-3354831 : -1	4e-43	pcoG	Pco/Cop	CH
COG0739	| peptidase M23 | Amac_KCCO2_03110 | 3525727-3527053 : 1	1.9e-40	pcoG	Pco/Cop	CH
COG0739	| M23 family peptidase | Amac_KCCO2_01958 | 2232678-2233587 : 1	3.6e-34	pcoG	Pco/Cop	CH
COG0739	| M23 family peptidase | Amac_KCCO2_03892 | 4447260-4448070 : 1	1.3e-33	pcoG	Pco/Cop	CH
COG0739	| peptidase | Amac_KCCO2_00528 | 576227-577097 : -1	2.4e-30	pcoG	Pco/Cop	CH
TIGR02698	| transcriptional regulator | Amac_KCCO2_02832 | 3195880-3196273 : 1	8.8e-30	copY_strep	Pco/Cop	CH
COG0739	| peptidase M23 | Amac_KCCO2_00410 | 471129-472293 : 1	1e-29	pcoG	Pco/Cop	CH
