# Supplementary material for: Enhanced copper-resistance gene repertoire in Alteromonas macleodii strains isolated from copper-treated marine coatings
Source: PLoS One. 2021 Sep 28;16(9):e0257800. doi: 10.1371/journal.pone.0257800 (PMC8478169; doi:10.1371/journal.pone.0257800)
Supplement: S3 Table — (XLSX) [file pone.0257800.s012.xlsx]

## Sheet: TableS3MarineIDs
Strain	RefSeq accession
Alteromonas macleodii ATCC 27126	GCF_000172635.2
Alteromonas macleodii str. 'Balearic Sea AD45'	GCF_000300175.1
Vibrio coralliilyticus OCN014	GCF_000763535.1
Vibrio coralliilyticus RE98	GCF_000772065.1
Vibrio coralliilyticus 58	GCF_001693615.1
Vibrio coralliilyticus SNUTY-1	GCF_002073995.1
Vibrio coralliilyticus RE22	GCF_003391375.1
Vibrio alginolyticus NBRC 15630 = ATCC 17749	GCF_000354175.2
Vibrio alginolyticus RM-24-2	GCF_001267945.1
Vibrio alginolyticus ATCC 33787	GCF_001469735.1
Vibrio alginolyticus ZJ-T	GCF_001679745.1
Vibrio alginolyticus K01M1	GCF_002119505.2
Vibrio harveyi ATCC 33843 (392 [MAV])	GCF_000770115.1
Vibrio harveyi ATCC 43516	GCF_001558435.1
Vibrio harveyi 345	GCF_002850295.1
Vibrio harveyi HENC-01	GCF_000305715.2
Vibrio harveyi AOD131	GCF_000347555.1
Roseobacter denitrificans OCh 114	GCF_000014045.1
Roseobacter denitrificans FDAARGOS_309	GCF_002983865.1
Roseobacter denitrificans DSM 7001	GCF_900113215.1
Marinovum algicola DG 898	GCF_001046955.1
Marinovum algicola CECT 5396	GCF_900172245.1
Marinovum algicola FF3	GCF_900109145.1
Pseudoalteromonas atlantica T6c	GCF_000014225.1
Ruegeria TM1040	GCF_000014065.1
Citrobacter freundii NCTC9750	GCF_900635425.1
Enterococcus faecium A17sv1	GCF_000392125.1
Pseudomonas syringae pv. Tomato PT23	GCF_002024925.1
Escherichia coli W3110	GCF_000010245.2
Escherichia coli DH5alpha	GCF_000982435.1
Escherichia coli 77-3009-5	GCF_000783335.1
Escherichia coli KSC9	GCF_002163655.1
Escherichia coli KSC64	GCF_002163695.1
Escherichia coli KSC207	GCF_002163955.1
Escherichia coli KSC1031	GCF_002163935.1
Salmonella enterica subsp. enterica serovar Typhimurium S7	GCF_000784215.1
Salmonella enterica subsp. enterica serovar Typhimurium S15	GCF_000784245.1
Salmonella enterica subsp. enterica serovar Typhimurium S23	GCF_000784235.1
Xanthomonas euvesicatoria LMG930	GCF_001908795.1
Xanthomonas vesicatoria ATCC 35937 LMG911	GCF_001908725.1
Xanthomonas vesicatoria LM159	GCF_001908815.1
Xanthomonas perforans LH3	GCF_001908855.1
Xanthomonas gardneri JS749-3	GCF_001908755.1
Xanthomonas gardneri ICMP7383	GCF_001908775.1
Xanthomonas citri str. Xc-03-1638-1-1	GCF_002952295.1
