# Supplementary material for: Enhanced copper-resistance gene repertoire in Alteromonas macleodii strains isolated from copper-treated marine coatings
Source: PLoS One. 2021 Sep 28;16(9):e0257800. doi: 10.1371/journal.pone.0257800 (PMC8478169; doi:10.1371/journal.pone.0257800)
Supplement: S4 Table — (XLSX) [file pone.0257800.s013.xlsx]

## Sheet: TableS4AllCusp<30
id	strain	accession	description	e.value	gene	system
COG2217	Alteromonas macleodii CUKW	UD-CBCB:Amac_CUKW_04348	| copper-translocating P-type ATPase | Amac_CUKW_04348 | 44021-46370 : 1	7.1e-218	copA	Cue
COG2217	Alteromonas macleodii CUKW	UD-CBCB:Amac_CUKW_04384	| copper-translocating P-type ATPase | Amac_CUKW_04384 | 79161-81405 : 1	2.2e-216	copA	Cue
COG2217	Alteromonas macleodii CUKW	UD-CBCB:Amac_CUKW_02050	| heavy metal translocating P-type ATPase | Amac_CUKW_02050 | 2353490-2355923 : 1	9.1e-169	copA	Cue
TIGR02044	Alteromonas macleodii CUKW	UD-CBCB:Amac_CUKW_04413	| Hg(II)-responsive transcriptional regulator | Amac_CUKW_04413 | 104798-105197 : 1	2.3e-30	cueR	Cue
TIGR02044	Alteromonas macleodii CUKW	UD-CBCB:Amac_CUKW_04402	| Cd(II)/Pb(II)-responsive transcriptional regulator | Amac_CUKW_04402 | 94336-94726 : -1	4.6e-30	cueR	Cue
COG3696	Alteromonas macleodii CUKW	UD-CBCB:Amac_CUKW_01881	| CusA/CzcA family heavy metal efflux RND transporter | Amac_CUKW_01881 | 2136861-2140056 :	0	cusA	Cus
COG3696	Alteromonas macleodii CUKW	UD-CBCB:Amac_CUKW_02975	| CusA/CzcA family heavy metal efflux RND transporter | Amac_CUKW_02975 | 3382332-3385608 :	0	cusA	Cus
COG3696	Alteromonas macleodii CUKW	UD-CBCB:Amac_CUKW_04315	| CusA/CzcA family heavy metal efflux RND transporter | Amac_CUKW_04315 | 15594-18732 : 1	0	cusA	Cus
COG3696	Alteromonas macleodii CUKW	UD-CBCB:Amac_CUKW_04364	| CusA/CzcA family heavy metal efflux RND transporter | Amac_CUKW_04364 | 59254-62362 : 1	0	cusA	Cus
COG3696	Alteromonas macleodii CUKW	UD-CBCB:Amac_CUKW_04407	| CusA/CzcA family heavy metal efflux RND transporter | Amac_CUKW_04407 | 98207-101318 : 1	0	cusA	Cus
COG3696	Alteromonas macleodii CUKW	UD-CBCB:Amac_CUKW_04454	| CusA/CzcA family heavy metal efflux RND transporter | Amac_CUKW_04454 | 148284-151479 : -1	0	cusA	Cus
COG3696	Alteromonas macleodii CUKW	UD-CBCB:Amac_CUKW_00255	| CusA/CzcA family heavy metal efflux RND transporter | Amac_CUKW_00255 | 281536-283846 : -1	2.9e-280	cusA	Cus
COG3696	Alteromonas macleodii CUKW	UD-CBCB:Amac_CUKW_02257	| efflux RND transporter permease subunit | Amac_CUKW_02257 | 2551654-2555038 : 1	1.1e-212	cusA	Cus
COG3696	Alteromonas macleodii CUKW	UD-CBCB:Amac_CUKW_00632	| AcrB/AcrD/AcrF family protein | Amac_CUKW_00632 | 703723-706831 : 1	6e-187	cusA	Cus
COG3696	Alteromonas macleodii CUKW	UD-CBCB:Amac_CUKW_02923	| hydrophobe/amphiphile efflux-1 family RND transporter | Amac_CUKW_02923 | 3320333-3323456	1.4e-166	cusA	Cus
COG3696	Alteromonas macleodii CUKW	UD-CBCB:Amac_CUKW_01229	| AcrB/AcrD/AcrF family protein | Amac_CUKW_01229 | 1410883-1414000 : -1	2.3e-163	cusA	Cus
COG3696	Alteromonas macleodii CUKW	UD-CBCB:Amac_CUKW_00129	| multidrug efflux RND transporter permease subunit | Amac_CUKW_00129 | 140249-143348 : 1	4.5e-161	cusA	Cus
COG3696	Alteromonas macleodii CUKW	UD-CBCB:Amac_CUKW_03746	| AcrB/AcrD/AcrF family protein | Amac_CUKW_03746 | 4274191-4277377 : -1	1.4e-158	cusA	Cus
COG3696	Alteromonas macleodii CUKW	UD-CBCB:Amac_CUKW_02258	| AcrB/AcrD/AcrF family protein | Amac_CUKW_02258 | 2555034-2558214 : 1	1.5e-155	cusA	Cus
COG3696	Alteromonas macleodii CUKW	UD-CBCB:Amac_CUKW_01289	| AcrB/AcrD/AcrF family protein | Amac_CUKW_01289 | 1470027-1473069 : -1	9e-145	cusA	Cus
COG3696	Alteromonas macleodii CUKW	UD-CBCB:Amac_CUKW_01488	| AcrB/AcrD/AcrF family protein | Amac_CUKW_01488 | 1677432-1680480 : -1	5.9e-142	cusA	Cus
COG3696	Alteromonas macleodii CUKW	UD-CBCB:Amac_CUKW_02238	| AcrB/AcrD/AcrF family protein | Amac_CUKW_02238 | 2531383-2534518 : -1	6e-130	cusA	Cus
COG3696	Alteromonas macleodii CUKW	UD-CBCB:Amac_CUKW_00350	| AcrB/AcrD/AcrF family protein | Amac_CUKW_00350 | 399015-402162 : 1	1.6e-125	cusA	Cus
COG3696	Alteromonas macleodii CUKW	UD-CBCB:Amac_CUKW_01294	| AcrB/AcrD/AcrF family protein | Amac_CUKW_01294 | 1478249-1481429 : -1	2.4e-122	cusA	Cus
COG3696	Alteromonas macleodii CUKW	UD-CBCB:Amac_CUKW_03262	| AcrB/AcrD/AcrF family protein | Amac_CUKW_03262 | 3706923-3708906 : -1	1.2e-108	cusA	Cus
COG3696	Alteromonas macleodii CUKW	UD-CBCB:Amac_CUKW_00254	| CusA/CzcA family heavy metal efflux RND transporter | Amac_CUKW_00254 | 280700-281435 : -1	1.9e-96	cusA	Cus
COG3696	Alteromonas macleodii CUKW	UD-CBCB:Amac_CUKW_00779	| hydrophobe/amphiphile efflux-1 family RND transporter | Amac_CUKW_00779 | 877436-878786 :	2.9e-78	cusA	Cus
COG3696	Alteromonas macleodii CUKW	UD-CBCB:Amac_CUKW_03263	| AcrB/AcrD/AcrF family protein | Amac_CUKW_03263 | 3708911-3710102 : -1	2.5e-75	cusA	Cus
TIGR01845	Alteromonas macleodii CUKW	UD-CBCB:Amac_CUKW_00539	| TolC family protein | Amac_CUKW_00539 | 591096-592539 : 1	9.2e-74	cusC	Cus
COG3696	Alteromonas macleodii CUKW	UD-CBCB:Amac_CUKW_00780	| hydrophobe/amphiphile efflux-1 family RND transporter | Amac_CUKW_00780 | 878785-880621 :	1.4e-73	cusA	Cus
TIGR01845	Alteromonas macleodii CUKW	UD-CBCB:Amac_CUKW_00781	| RND transporter | Amac_CUKW_00781 | 880610-882089 : 1	1.9e-71	cusC	Cus
COG0845	Alteromonas macleodii CUKW	UD-CBCB:Amac_CUKW_00631	| MexH family multidrug efflux RND transporter periplasmic adaptor subunit | Amac_CUKW_00631	1.5e-68	cusB	Cus
COG0845	Alteromonas macleodii CUKW	UD-CBCB:Amac_CUKW_00128	| efflux RND transporter periplasmic adaptor subunit | Amac_CUKW_00128 | 139082-140228 : 1	3.3e-67	cusB	Cus
COG0845	Alteromonas macleodii CUKW	UD-CBCB:Amac_CUKW_02924	| MexE family multidrug efflux RND transporter periplasmic adaptor subunit | Amac_CUKW_02924	8e-65	cusB	Cus
COG0845	Alteromonas macleodii CUKW	UD-CBCB:Amac_CUKW_02256	| efflux RND transporter periplasmic adaptor subunit | Amac_CUKW_02256 | 2550495-2551629 : 1	9.3e-65	cusB	Cus
COG0845	Alteromonas macleodii CUKW	UD-CBCB:Amac_CUKW_02976	| efflux RND transporter periplasmic adaptor subunit | Amac_CUKW_02976 | 3385600-3387364 : -	4e-60	cusB	Cus
COG3696	Alteromonas macleodii CUKW	UD-CBCB:Amac_CUKW_00542	| AcrB/AcrD/AcrF family protein | Amac_CUKW_00542 | 595571-597206 : 1	4.3e-59	cusA	Cus
COG0845	Alteromonas macleodii CUKW	UD-CBCB:Amac_CUKW_00402	| efflux RND transporter periplasmic adaptor subunit | Amac_CUKW_00402 | 463419-464655 : 1	3.5e-58	cusB	Cus
COG0845	Alteromonas macleodii CUKW	UD-CBCB:Amac_CUKW_03261	| efflux RND transporter periplasmic adaptor subunit | Amac_CUKW_03261 | 3705791-3706931 : -	1.1e-57	cusB	Cus
COG0845	Alteromonas macleodii CUKW	UD-CBCB:Amac_CUKW_04314	| efflux RND transporter periplasmic adaptor subunit | Amac_CUKW_04314 | 13579-15598 : 1	1.3e-57	cusB	Cus
TIGR01845	Alteromonas macleodii CUKW	UD-CBCB:Amac_CUKW_00404	| TolC family protein | Amac_CUKW_00404 | 466631-468041 : 1	1.8e-56	cusC	Cus
COG3696	Alteromonas macleodii CUKW	UD-CBCB:Amac_CUKW_00541	| AcrB/AcrD/AcrF family protein | Amac_CUKW_00541 | 593979-595554 : 1	5.3e-56	cusA	Cus
COG0845	Alteromonas macleodii CUKW	UD-CBCB:Amac_CUKW_00778	| efflux RND transporter periplasmic adaptor subunit | Amac_CUKW_00778 | 876341-877427 : 1	1.6e-54	cusB	Cus
COG0845	Alteromonas macleodii CUKW	UD-CBCB:Amac_CUKW_01230	| efflux RND transporter periplasmic adaptor subunit | Amac_CUKW_01230 | 1413992-1415051 : -	2.2e-53	cusB	Cus
COG0845	Alteromonas macleodii CUKW	UD-CBCB:Amac_CUKW_01880	| efflux RND transporter periplasmic adaptor subunit | Amac_CUKW_01880 | 2135534-2136845 : 1	6.1e-51	cusB	Cus
COG0845	Alteromonas macleodii CUKW	UD-CBCB:Amac_CUKW_04455	| efflux RND transporter periplasmic adaptor subunit | Amac_CUKW_04455 | 151495-152806 : -1	6.1e-51	cusB	Cus
COG0845	Alteromonas macleodii CUKW	UD-CBCB:Amac_CUKW_02239	| efflux RND transporter periplasmic adaptor subunit | Amac_CUKW_02239 | 2534514-2535750 : -	3.9e-50	cusB	Cus
COG0845	Alteromonas macleodii CUKW	UD-CBCB:Amac_CUKW_00349	| efflux RND transporter periplasmic adaptor subunit | Amac_CUKW_00349 | 397876-399016 : 1	5.7e-50	cusB	Cus
COG0845	Alteromonas macleodii CUKW	UD-CBCB:Amac_CUKW_01489	| efflux RND transporter periplasmic adaptor subunit | Amac_CUKW_01489 | 1680483-1681617 : -	4.1e-49	cusB	Cus
COG0845	Alteromonas macleodii CUKW	UD-CBCB:Amac_CUKW_03745	| efflux RND transporter periplasmic adaptor subunit | Amac_CUKW_03745 | 4273089-4274178 : -	4.3e-46	cusB	Cus
COG0845	Alteromonas macleodii CUKW	UD-CBCB:Amac_CUKW_01290	| efflux RND transporter periplasmic adaptor subunit | Amac_CUKW_01290 | 1473072-1474161 : -	1.1e-45	cusB	Cus
COG0845	Alteromonas macleodii CUKW	UD-CBCB:Amac_CUKW_01295	| efflux RND transporter periplasmic adaptor subunit | Amac_CUKW_01295 | 1481438-1482671 : -	7.7e-38	cusB	Cus
COG0845	Alteromonas macleodii CUKW	UD-CBCB:Amac_CUKW_00954	| HlyD family type I secretion periplasmic adaptor subunit | Amac_CUKW_00954 | 1096103-10974	1.6e-37	cusB	Cus
COG0845	Alteromonas macleodii CUKW	UD-CBCB:Amac_CUKW_04363	| heavy metal transporter | Amac_CUKW_04363 | 58057-59239 : 1	3.5e-36	cusB	Cus
COG0845	Alteromonas macleodii CUKW	UD-CBCB:Amac_CUKW_01115	| HlyD family secretion protein | Amac_CUKW_01115 | 1268762-1269836 : -1	4e-36	cusB	Cus
COG0845	Alteromonas macleodii CUKW	UD-CBCB:Amac_CUKW_03582	| membrane protein | Amac_CUKW_03582 | 4098272-4099526 : 1	2.2e-33	cusB	Cus
COG0845	Alteromonas macleodii CUKW	UD-CBCB:Amac_CUKW_00540	| efflux RND transporter periplasmic adaptor subunit | Amac_CUKW_00540 | 592535-593990 : 1	6.8e-33	cusB	Cus
COG0845	Alteromonas macleodii CUKW	UD-CBCB:Amac_CUKW_03493	| membrane protein | Amac_CUKW_03493 | 3990865-3991918 : -1	2.5e-32	cusB	Cus
COG0845	Alteromonas macleodii CUKW	UD-CBCB:Amac_CUKW_04406	| acetyl-CoA carboxylase biotin carboxyl carrier protein subunit | Amac_CUKW_04406 | 97211-9	2.9e-31	cusB	Cus
TIGR01480	Alteromonas macleodii CUKW	UD-CBCB:Amac_CUKW_04393	| copper resistance system multicopper oxidase | Amac_CUKW_04393 | 86554-88369 : -1	2.5e-241	cueO/pcoA/pcoA_psy	Multisystem
TIGR01386	Alteromonas macleodii CUKW	UD-CBCB:Amac_CUKW_04309	| two-component sensor histidine kinase | Amac_CUKW_04309 | 8888-10295 : -1	2.1e-135	cusS/pcoS/copS_psy	Multisystem
TIGR01387	Alteromonas macleodii CUKW	UD-CBCB:Amac_CUKW_04310	| DNA-binding response regulator | Amac_CUKW_04310 | 10278-10962 : -1	6.9e-102	cusR/pcoR/copR_psy	Multisystem
TIGR01387	Alteromonas macleodii CUKW	UD-CBCB:Amac_CUKW_03047	| DNA-binding response regulator | Amac_CUKW_03047 | 3465710-3466391 : 1	3e-73	cusR/pcoR/copR_psy	Multisystem
TIGR01387	Alteromonas macleodii CUKW	UD-CBCB:Amac_CUKW_01351	| DNA-binding response regulator | Amac_CUKW_01351 | 1533457-1534132 : -1	1.7e-56	cusR/pcoR/copR_psy	Multisystem
TIGR01387	Alteromonas macleodii CUKW	UD-CBCB:Amac_CUKW_00713	| DNA-binding response regulator | Amac_CUKW_00713 | 803942-804608 : -1	1.1e-52	cusR/pcoR/copR_psy	Multisystem
TIGR01386	Alteromonas macleodii CUKW	UD-CBCB:Amac_CUKW_00399	| two-component sensor histidine kinase | Amac_CUKW_00399 | 460284-461646 : 1	2.1e-50	cusS/pcoS/copS_psy	Multisystem
TIGR01387	Alteromonas macleodii CUKW	UD-CBCB:Amac_CUKW_00398	| DNA-binding response regulator | Amac_CUKW_00398 | 459526-460285 : 1	8.9e-50	cusR/pcoR/copR_psy	Multisystem
TIGR01386	Alteromonas macleodii CUKW	UD-CBCB:Amac_CUKW_01644	| sensor histidine kinase | Amac_CUKW_01644 | 1871164-1872736 : -1	1.9e-49	cusS/pcoS/copS_psy	Multisystem
TIGR01387	Alteromonas macleodii CUKW	UD-CBCB:Amac_CUKW_00654	| phosphate regulon transcriptional regulatory protein PhoB | Amac_CUKW_00654 | 730816-73150	7.9e-47	cusR/pcoR/copR_psy	Multisystem
TIGR01386	Alteromonas macleodii CUKW	UD-CBCB:Amac_CUKW_03227	| two-component sensor histidine kinase | Amac_CUKW_03227 | 3665200-3666520 : 1	1.3e-46	cusS/pcoS/copS_psy	Multisystem
TIGR01386	Alteromonas macleodii CUKW	UD-CBCB:Amac_CUKW_03550	| hybrid sensor histidine kinase/response regulator | Amac_CUKW_03550 | 4055646-4058370 : -1	2.1e-45	cusS/pcoS/copS_psy	Multisystem
TIGR01386	Alteromonas macleodii CUKW	UD-CBCB:Amac_CUKW_00712	| two-component sensor histidine kinase | Amac_CUKW_00712 | 802651-803941 : -1	3e-45	cusS/pcoS/copS_psy	Multisystem
TIGR01387	Alteromonas macleodii CUKW	UD-CBCB:Amac_CUKW_01643	| DNA-binding response regulator | Amac_CUKW_01643 | 1870442-1871120 : -1	4.4e-45	cusR/pcoR/copR_psy	Multisystem
TIGR01386	Alteromonas macleodii CUKW	UD-CBCB:Amac_CUKW_03048	| sensor histidine kinase | Amac_CUKW_03048 | 3466387-3467788 : 1	4.8e-45	cusS/pcoS/copS_psy	Multisystem
TIGR01387	Alteromonas macleodii CUKW	UD-CBCB:Amac_CUKW_03914	| two-component system response regulator OmpR | Amac_CUKW_03914 | 4477782-4478505 : 1	7.9e-45	cusR/pcoR/copR_psy	Multisystem
TIGR01387	Alteromonas macleodii CUKW	UD-CBCB:Amac_CUKW_02033	| DNA-binding response regulator | Amac_CUKW_02033 | 2336807-2337497 : -1	6.7e-44	cusR/pcoR/copR_psy	Multisystem
TIGR01387	Alteromonas macleodii CUKW	UD-CBCB:Amac_CUKW_00543	| DNA-binding response regulator | Amac_CUKW_00543 | 597177-597918 : 1	1.3e-43	cusR/pcoR/copR_psy	Multisystem
TIGR01387	Alteromonas macleodii CUKW	UD-CBCB:Amac_CUKW_03741	| DNA-binding response regulator | Amac_CUKW_03741 | 4267709-4268399 : 1	3.8e-43	cusR/pcoR/copR_psy	Multisystem
TIGR01387	Alteromonas macleodii CUKW	UD-CBCB:Amac_CUKW_00876	| DNA-binding response regulator | Amac_CUKW_00876 | 991755-992460 : -1	4.4e-43	cusR/pcoR/copR_psy	Multisystem
TIGR01387	Alteromonas macleodii CUKW	UD-CBCB:Amac_CUKW_00775	| DNA-binding response regulator | Amac_CUKW_00775 | 873520-874210 : 1	1e-42	cusR/pcoR/copR_psy	Multisystem
TIGR01387	Alteromonas macleodii CUKW	UD-CBCB:Amac_CUKW_01319	| DNA-binding response regulator | Amac_CUKW_01319 | 1508237-1508933 : 1	1.3e-41	cusR/pcoR/copR_psy	Multisystem
TIGR01387	Alteromonas macleodii CUKW	UD-CBCB:Amac_CUKW_04373	| DNA-binding response regulator | Amac_CUKW_04373 | 70254-70899 : 1	2e-41	cusR/pcoR/copR_psy	Multisystem
TIGR01386	Alteromonas macleodii CUKW	UD-CBCB:Amac_CUKW_00672	| DNA-binding protein | Amac_CUKW_00672 | 758397-760110 : 1	2.7e-40	cusS/pcoS/copS_psy	Multisystem
TIGR01387	Alteromonas macleodii CUKW	UD-CBCB:Amac_CUKW_00227	| two-component system response regulator ArcA | Amac_CUKW_00227 | 255599-256307 : -1	3.9e-40	cusR/pcoR/copR_psy	Multisystem
TIGR01387	Alteromonas macleodii CUKW	UD-CBCB:Amac_CUKW_03226	| DNA-binding response regulator | Amac_CUKW_03226 | 3664529-3665195 : 1	4e-40	cusR/pcoR/copR_psy	Multisystem
TIGR01386	Alteromonas macleodii CUKW	UD-CBCB:Amac_CUKW_00655	| two-component system sensor histidine kinase PhoR | Amac_CUKW_00655 | 731606-732908 : 1	3.9e-39	cusS/pcoS/copS_psy	Multisystem
TIGR01386	Alteromonas macleodii CUKW	UD-CBCB:Amac_CUKW_03832	| hybrid sensor histidine kinase/response regulator | Amac_CUKW_03832 | 4377636-4379562 : -1	2.8e-37	cusS/pcoS/copS_psy	Multisystem
TIGR01386	Alteromonas macleodii CUKW	UD-CBCB:Amac_CUKW_00875	| two-component sensor histidine kinase | Amac_CUKW_00875 | 990538-991759 : -1	3.8e-36	cusS/pcoS/copS_psy	Multisystem
TIGR01386	Alteromonas macleodii CUKW	UD-CBCB:Amac_CUKW_00439	| hybrid sensor histidine kinase/response regulator | Amac_CUKW_00439 | 499891-502708 : 1	1.8e-34	cusS/pcoS/copS_psy	Multisystem
TIGR01386	Alteromonas macleodii CUKW	UD-CBCB:Amac_CUKW_04374	| sensor histidine kinase | Amac_CUKW_04374 | 70882-72322 : 1	1.5e-33	cusS/pcoS/copS_psy	Multisystem
TIGR01386	Alteromonas macleodii CUKW	UD-CBCB:Amac_CUKW_00667	| PAS domain-containing sensor histidine kinase | Amac_CUKW_00667 | 748300-751180 : -1	2.7e-33	cusS/pcoS/copS_psy	Multisystem
TIGR01386	Alteromonas macleodii CUKW	UD-CBCB:Amac_CUKW_02490	| diguanylate cyclase | Amac_CUKW_02490 | 2823382-2827504 : -1	3.2e-33	cusS/pcoS/copS_psy	Multisystem
TIGR01386	Alteromonas macleodii CUKW	UD-CBCB:Amac_CUKW_00764	| hybrid sensor histidine kinase/response regulator | Amac_CUKW_00764 | 858263-861143 : -1	2.4e-32	cusS/pcoS/copS_psy	Multisystem
TIGR01387	Alteromonas macleodii CUKW	UD-CBCB:Amac_CUKW_03630	| proteobacterial dedicated sortase system response regulator | Amac_CUKW_03630 | 4144896-41	4.4e-32	cusR/pcoR/copR_psy	Multisystem
TIGR01386	Alteromonas macleodii CUKW	UD-CBCB:Amac_CUKW_01254	| sensor histidine kinase | Amac_CUKW_01254 | 1437772-1439170 : 1	9.2e-32	cusS/pcoS/copS_psy	Multisystem
TIGR01386	Alteromonas macleodii CUKW	UD-CBCB:Amac_CUKW_02032	| two-component sensor histidine kinase | Amac_CUKW_02032 | 2335437-2336811 : -1	3.5e-31	cusS/pcoS/copS_psy	Multisystem
TIGR01386	Alteromonas macleodii CUKW	UD-CBCB:Amac_CUKW_03915	| two-component system sensor histidine kinase EnvZ | Amac_CUKW_03915 | 4478641-4479961 : 1	5e-31	cusS/pcoS/copS_psy	Multisystem
TIGR01386	Alteromonas macleodii CUKW	UD-CBCB:Amac_CUKW_00776	| sensor histidine kinase | Amac_CUKW_00776 | 874193-875618 : 1	6e-31	cusS/pcoS/copS_psy	Multisystem
TIGR01386	Alteromonas macleodii CUKW	UD-CBCB:Amac_CUKW_01692	| histidine kinase | Amac_CUKW_01692 | 1923496-1926832 : 1	9.5e-31	cusS/pcoS/copS_psy	Multisystem
TIGR01386	Alteromonas macleodii CUKW	UD-CBCB:Amac_CUKW_03742	| two-component sensor histidine kinase | Amac_CUKW_03742 | 4268395-4269826 : 1	2.4e-30	cusS/pcoS/copS_psy	Multisystem
TIGR01386	Alteromonas macleodii CUKW	UD-CBCB:Amac_CUKW_02883	| histidine kinase | Amac_CUKW_02883 | 3264911-3267566 : -1	6e-30	cusS/pcoS/copS_psy	Multisystem
TIGR01386	Alteromonas macleodii CUKW	UD-CBCB:Amac_CUKW_03532	| hybrid sensor histidine kinase/response regulator | Amac_CUKW_03532 | 4031306-4033415 : -1	9.2e-30	cusS/pcoS/copS_psy	Multisystem
COG3667	Alteromonas macleodii CUKW	UD-CBCB:Amac_CUKW_04392	| copper resistance protein B | Amac_CUKW_04392 | 85798-86545 : -1	3.2e-78	pcoB/copB_psy	Pco/Cop
COG0739	Alteromonas macleodii CUKW	UD-CBCB:Amac_CUKW_02954	| peptidase M23 | Amac_CUKW_02954 | 3358812-3359691 : -1	3.7e-43	pcoG	Pco/Cop
COG0739	Alteromonas macleodii CUKW	UD-CBCB:Amac_CUKW_03106	| peptidase M23 | Amac_CUKW_03106 | 3530589-3531915 : 1	1.7e-40	pcoG	Pco/Cop
COG0739	Alteromonas macleodii CUKW	UD-CBCB:Amac_CUKW_01953	| M23 family peptidase | Amac_CUKW_01953 | 2232833-2233742 : 1	3.4e-34	pcoG	Pco/Cop
COG0739	Alteromonas macleodii CUKW	UD-CBCB:Amac_CUKW_03890	| M23 family peptidase | Amac_CUKW_03890 | 4452121-4452931 : 1	1.2e-33	pcoG	Pco/Cop
COG0739	Alteromonas macleodii CUKW	UD-CBCB:Amac_CUKW_00527	| peptidase | Amac_CUKW_00527 | 576373-577243 : -1	2.3e-30	pcoG	Pco/Cop
TIGR02698	Alteromonas macleodii CUKW	UD-CBCB:Amac_CUKW_02828	| transcriptional regulator | Amac_CUKW_02828 | 3200740-3201133 : 1	8.2e-30	copY_strep	Pco/Cop
COG0739	Alteromonas macleodii CUKW	UD-CBCB:Amac_CUKW_00410	| peptidase M23 | Amac_CUKW_00410 | 471249-472413 : 1	9.7e-30	pcoG	Pco/Cop
COG2217	Alteromonas macleodii KCC02	UD-CBCB:Amac_KCCO2_04216	| copper-translocating P-type ATPase | Amac_KCCO2_04216 | 148558-150907 : 1	7.7e-218	copA	Cue
COG2217	Alteromonas macleodii KCC02	UD-CBCB:Amac_KCCO2_04253	| copper-translocating P-type ATPase | Amac_KCCO2_04253 | 183698-185942 : 1	2.4e-216	copA	Cue
COG2217	Alteromonas macleodii KCC02	UD-CBCB:Amac_KCCO2_02059	| heavy metal translocating P-type ATPase | Amac_KCCO2_02059 | 2353331-2355764 : 1	9.8e-169	copA	Cue
TIGR02044	Alteromonas macleodii KCC02	UD-CBCB:Amac_KCCO2_04282	| Hg(II)-responsive transcriptional regulator | Amac_KCCO2_04282 | 209335-209734 : 1	2.4e-30	cueR	Cue
TIGR02044	Alteromonas macleodii KCC02	UD-CBCB:Amac_KCCO2_04271	| Cd(II)/Pb(II)-responsive transcriptional regulator | Amac_KCCO2_04271 | 198873-199263 : -	4.9e-30	cueR	Cue
COG3696	Alteromonas macleodii KCC02	UD-CBCB:Amac_KCCO2_00254	| CusA/CzcA family heavy metal efflux RND transporter | Amac_KCCO2_00254 | 280580-283727 :	0	cusA	Cus
COG3696	Alteromonas macleodii KCC02	UD-CBCB:Amac_KCCO2_01886	| CusA/CzcA family heavy metal efflux RND transporter | Amac_KCCO2_01886 | 2136706-2139901	0	cusA	Cus
COG3696	Alteromonas macleodii KCC02	UD-CBCB:Amac_KCCO2_02978	| CusA/CzcA family heavy metal efflux RND transporter | Amac_KCCO2_02978 | 3377472-3380748	0	cusA	Cus
COG3696	Alteromonas macleodii KCC02	UD-CBCB:Amac_KCCO2_04143	| CusA/CzcA family heavy metal efflux RND transporter | Amac_KCCO2_04143 | 74758-77953 : -1	0	cusA	Cus
COG3696	Alteromonas macleodii KCC02	UD-CBCB:Amac_KCCO2_04183	| CusA/CzcA family heavy metal efflux RND transporter | Amac_KCCO2_04183 | 120132-123270 :	0	cusA	Cus
COG3696	Alteromonas macleodii KCC02	UD-CBCB:Amac_KCCO2_04232	| CusA/CzcA family heavy metal efflux RND transporter | Amac_KCCO2_04232 | 163791-166899 :	0	cusA	Cus
COG3696	Alteromonas macleodii KCC02	UD-CBCB:Amac_KCCO2_04276	| CusA/CzcA family heavy metal efflux RND transporter | Amac_KCCO2_04276 | 202744-205855 :	0	cusA	Cus
COG3696	Alteromonas macleodii KCC02	UD-CBCB:Amac_KCCO2_02260	| efflux RND transporter permease subunit | Amac_KCCO2_02260 | 2546794-2550178 : 1	1.2e-212	cusA	Cus
COG3696	Alteromonas macleodii KCC02	UD-CBCB:Amac_KCCO2_03266	| AcrB/AcrD/AcrF family protein | Amac_KCCO2_03266 | 3702061-3705241 : -1	1.7e-192	cusA	Cus
COG3696	Alteromonas macleodii KCC02	UD-CBCB:Amac_KCCO2_00633	| AcrB/AcrD/AcrF family protein | Amac_KCCO2_00633 | 703576-706684 : 1	6.5e-187	cusA	Cus
COG3696	Alteromonas macleodii KCC02	UD-CBCB:Amac_KCCO2_02926	| hydrophobe/amphiphile efflux-1 family RND transporter | Amac_KCCO2_02926 | 3315473-331859	1.5e-166	cusA	Cus
COG3696	Alteromonas macleodii KCC02	UD-CBCB:Amac_KCCO2_01233	| AcrB/AcrD/AcrF family protein | Amac_KCCO2_01233 | 1410732-1413849 : -1	2.5e-163	cusA	Cus
COG3696	Alteromonas macleodii KCC02	UD-CBCB:Amac_KCCO2_00128	| multidrug efflux RND transporter permease subunit | Amac_KCCO2_00128 | 140131-143230 : 1	4.9e-161	cusA	Cus
COG3696	Alteromonas macleodii KCC02	UD-CBCB:Amac_KCCO2_03750	| AcrB/AcrD/AcrF family protein | Amac_KCCO2_03750 | 4269328-4272514 : -1	1.5e-158	cusA	Cus
COG3696	Alteromonas macleodii KCC02	UD-CBCB:Amac_KCCO2_02261	| AcrB/AcrD/AcrF family protein | Amac_KCCO2_02261 | 2550174-2553354 : 1	1.6e-155	cusA	Cus
COG3696	Alteromonas macleodii KCC02	UD-CBCB:Amac_KCCO2_01293	| AcrB/AcrD/AcrF family protein | Amac_KCCO2_01293 | 1469875-1472917 : -1	9.7e-145	cusA	Cus
COG3696	Alteromonas macleodii KCC02	UD-CBCB:Amac_KCCO2_01492	| AcrB/AcrD/AcrF family protein | Amac_KCCO2_01492 | 1677282-1680330 : -1	6.4e-142	cusA	Cus
COG3696	Alteromonas macleodii KCC02	UD-CBCB:Amac_KCCO2_02241	| AcrB/AcrD/AcrF family protein | Amac_KCCO2_02241 | 2526524-2529659 : -1	6.5e-130	cusA	Cus
COG3696	Alteromonas macleodii KCC02	UD-CBCB:Amac_KCCO2_00350	| AcrB/AcrD/AcrF family protein | Amac_KCCO2_00350 | 398895-402042 : 1	1.7e-125	cusA	Cus
COG3696	Alteromonas macleodii KCC02	UD-CBCB:Amac_KCCO2_01298	| AcrB/AcrD/AcrF family protein | Amac_KCCO2_01298 | 1478097-1481277 : -1	2.6e-122	cusA	Cus
COG3696	Alteromonas macleodii KCC02	UD-CBCB:Amac_KCCO2_00780	| hydrophobe/amphiphile efflux-1 family RND transporter | Amac_KCCO2_00780 | 877289-878639	3.1e-78	cusA	Cus
TIGR01845	Alteromonas macleodii KCC02	UD-CBCB:Amac_KCCO2_00540	| TolC family protein | Amac_KCCO2_00540 | 590949-592392 : 1	9.9e-74	cusC	Cus
COG3696	Alteromonas macleodii KCC02	UD-CBCB:Amac_KCCO2_00781	| hydrophobe/amphiphile efflux-1 family RND transporter | Amac_KCCO2_00781 | 878638-880474	1.5e-73	cusA	Cus
TIGR01845	Alteromonas macleodii KCC02	UD-CBCB:Amac_KCCO2_00782	| RND transporter | Amac_KCCO2_00782 | 880463-881942 : 1	2e-71	cusC	Cus
COG0845	Alteromonas macleodii KCC02	UD-CBCB:Amac_KCCO2_00632	| MexH family multidrug efflux RND transporter periplasmic adaptor subunit | Amac_KCCO2_006	1.6e-68	cusB	Cus
COG0845	Alteromonas macleodii KCC02	UD-CBCB:Amac_KCCO2_00127	| efflux RND transporter periplasmic adaptor subunit | Amac_KCCO2_00127 | 138964-140110 : 1	3.5e-67	cusB	Cus
COG3696	Alteromonas macleodii KCC02	UD-CBCB:Amac_KCCO2_04683	| AcrB/AcrD/AcrF family protein | Amac_KCCO2_04683 | 117406-118906 : -1	9.8e-67	cusA	Cus
COG0845	Alteromonas macleodii KCC02	UD-CBCB:Amac_KCCO2_02927	| MexE family multidrug efflux RND transporter periplasmic adaptor subunit | Amac_KCCO2_029	8.6e-65	cusB	Cus
COG0845	Alteromonas macleodii KCC02	UD-CBCB:Amac_KCCO2_02259	| efflux RND transporter periplasmic adaptor subunit | Amac_KCCO2_02259 | 2545635-2546769 :	1e-64	cusB	Cus
COG0845	Alteromonas macleodii KCC02	UD-CBCB:Amac_KCCO2_02979	| efflux RND transporter periplasmic adaptor subunit | Amac_KCCO2_02979 | 3380740-3382504 :	4.3e-60	cusB	Cus
COG3696	Alteromonas macleodii KCC02	UD-CBCB:Amac_KCCO2_00543	| AcrB/AcrD/AcrF family protein | Amac_KCCO2_00543 | 595424-597059 : 1	4.6e-59	cusA	Cus
COG0845	Alteromonas macleodii KCC02	UD-CBCB:Amac_KCCO2_00402	| efflux RND transporter periplasmic adaptor subunit | Amac_KCCO2_00402 | 463299-464535 : 1	3.8e-58	cusB	Cus
COG0845	Alteromonas macleodii KCC02	UD-CBCB:Amac_KCCO2_03265	| efflux RND transporter periplasmic adaptor subunit | Amac_KCCO2_03265 | 3700929-3702069 :	1.2e-57	cusB	Cus
COG0845	Alteromonas macleodii KCC02	UD-CBCB:Amac_KCCO2_04182	| efflux RND transporter periplasmic adaptor subunit | Amac_KCCO2_04182 | 118117-120136 : 1	1.4e-57	cusB	Cus
TIGR01845	Alteromonas macleodii KCC02	UD-CBCB:Amac_KCCO2_00404	| TolC family protein | Amac_KCCO2_00404 | 466511-467921 : 1	1.9e-56	cusC	Cus
COG3696	Alteromonas macleodii KCC02	UD-CBCB:Amac_KCCO2_00542	| AcrB/AcrD/AcrF family protein | Amac_KCCO2_00542 | 593832-595407 : 1	5.7e-56	cusA	Cus
COG0845	Alteromonas macleodii KCC02	UD-CBCB:Amac_KCCO2_00779	| efflux RND transporter periplasmic adaptor subunit | Amac_KCCO2_00779 | 876194-877280 : 1	1.7e-54	cusB	Cus
COG0845	Alteromonas macleodii KCC02	UD-CBCB:Amac_KCCO2_01234	| efflux RND transporter periplasmic adaptor subunit | Amac_KCCO2_01234 | 1413841-1414900 :	2.4e-53	cusB	Cus
COG0845	Alteromonas macleodii KCC02	UD-CBCB:Amac_KCCO2_01885	| efflux RND transporter periplasmic adaptor subunit | Amac_KCCO2_01885 | 2135379-2136690 :	6.6e-51	cusB	Cus
COG0845	Alteromonas macleodii KCC02	UD-CBCB:Amac_KCCO2_04144	| efflux RND transporter periplasmic adaptor subunit | Amac_KCCO2_04144 | 77969-79280 : -1	6.6e-51	cusB	Cus
COG0845	Alteromonas macleodii KCC02	UD-CBCB:Amac_KCCO2_02242	| efflux RND transporter periplasmic adaptor subunit | Amac_KCCO2_02242 | 2529655-2530891 :	4.2e-50	cusB	Cus
COG0845	Alteromonas macleodii KCC02	UD-CBCB:Amac_KCCO2_00349	| efflux RND transporter periplasmic adaptor subunit | Amac_KCCO2_00349 | 397756-398896 : 1	6.2e-50	cusB	Cus
COG0845	Alteromonas macleodii KCC02	UD-CBCB:Amac_KCCO2_01493	| efflux RND transporter periplasmic adaptor subunit | Amac_KCCO2_01493 | 1680333-1681467 :	4.5e-49	cusB	Cus
COG0845	Alteromonas macleodii KCC02	UD-CBCB:Amac_KCCO2_01294	| efflux RND transporter periplasmic adaptor subunit | Amac_KCCO2_01294 | 1472920-1474009 :	1.2e-45	cusB	Cus
COG0845	Alteromonas macleodii KCC02	UD-CBCB:Amac_KCCO2_01299	| efflux RND transporter periplasmic adaptor subunit | Amac_KCCO2_01299 | 1481286-1482519 :	8.3e-38	cusB	Cus
COG0845	Alteromonas macleodii KCC02	UD-CBCB:Amac_KCCO2_00956	| HlyD family type I secretion periplasmic adaptor subunit | Amac_KCCO2_00956 | 1095954-109	1.7e-37	cusB	Cus
COG0845	Alteromonas macleodii KCC02	UD-CBCB:Amac_KCCO2_04231	| heavy metal transporter | Amac_KCCO2_04231 | 162594-163776 : 1	3.8e-36	cusB	Cus
COG0845	Alteromonas macleodii KCC02	UD-CBCB:Amac_KCCO2_01118	| HlyD family secretion protein | Amac_KCCO2_01118 | 1268614-1269688 : -1	4.3e-36	cusB	Cus
COG0845	Alteromonas macleodii KCC02	UD-CBCB:Amac_KCCO2_03586	| membrane protein | Amac_KCCO2_03586 | 4093408-4094662 : 1	2.4e-33	cusB	Cus
COG0845	Alteromonas macleodii KCC02	UD-CBCB:Amac_KCCO2_00541	| efflux RND transporter periplasmic adaptor subunit | Amac_KCCO2_00541 | 592388-593843 : 1	7.3e-33	cusB	Cus
COG0845	Alteromonas macleodii KCC02	UD-CBCB:Amac_KCCO2_03495	| membrane protein | Amac_KCCO2_03495 | 3986003-3987056 : -1	2.7e-32	cusB	Cus
COG0845	Alteromonas macleodii KCC02	UD-CBCB:Amac_KCCO2_04275	| acetyl-CoA carboxylase biotin carboxyl carrier protein subunit | Amac_KCCO2_04275 | 20174	3.1e-31	cusB	Cus
TIGR01480	Alteromonas macleodii KCC02	UD-CBCB:Amac_KCCO2_04262	| copper resistance system multicopper oxidase | Amac_KCCO2_04262 | 191091-192906 : -1	2.7e-241	cueO/pcoA/pcoA_psy	Multisystem
TIGR01386	Alteromonas macleodii KCC02	UD-CBCB:Amac_KCCO2_04177	| two-component sensor histidine kinase | Amac_KCCO2_04177 | 113426-114833 : -1	2.3e-135	cusS/pcoS/copS_psy	Multisystem
TIGR01387	Alteromonas macleodii KCC02	UD-CBCB:Amac_KCCO2_04178	| DNA-binding response regulator | Amac_KCCO2_04178 | 114816-115500 : -1	7.4e-102	cusR/pcoR/copR_psy	Multisystem
TIGR01387	Alteromonas macleodii KCC02	UD-CBCB:Amac_KCCO2_03051	| DNA-binding response regulator | Amac_KCCO2_03051 | 3460849-3461530 : 1	3.2e-73	cusR/pcoR/copR_psy	Multisystem
TIGR01387	Alteromonas macleodii KCC02	UD-CBCB:Amac_KCCO2_01355	| DNA-binding response regulator | Amac_KCCO2_01355 | 1533306-1533981 : -1	1.8e-56	cusR/pcoR/copR_psy	Multisystem
TIGR01387	Alteromonas macleodii KCC02	UD-CBCB:Amac_KCCO2_00714	| DNA-binding response regulator | Amac_KCCO2_00714 | 803795-804461 : -1	1.2e-52	cusR/pcoR/copR_psy	Multisystem
TIGR01386	Alteromonas macleodii KCC02	UD-CBCB:Amac_KCCO2_00399	| two-component sensor histidine kinase | Amac_KCCO2_00399 | 460164-461526 : 1	2.3e-50	cusS/pcoS/copS_psy	Multisystem
TIGR01387	Alteromonas macleodii KCC02	UD-CBCB:Amac_KCCO2_00398	| DNA-binding response regulator | Amac_KCCO2_00398 | 459406-460165 : 1	9.6e-50	cusR/pcoR/copR_psy	Multisystem
TIGR01386	Alteromonas macleodii KCC02	UD-CBCB:Amac_KCCO2_01648	| sensor histidine kinase | Amac_KCCO2_01648 | 1871013-1872585 : -1	2.1e-49	cusS/pcoS/copS_psy	Multisystem
TIGR01387	Alteromonas macleodii KCC02	UD-CBCB:Amac_KCCO2_00655	| phosphate regulon transcriptional regulatory protein PhoB | Amac_KCCO2_00655 | 730669-731	8.5e-47	cusR/pcoR/copR_psy	Multisystem
TIGR01386	Alteromonas macleodii KCC02	UD-CBCB:Amac_KCCO2_03231	| two-component sensor histidine kinase | Amac_KCCO2_03231 | 3660338-3661658 : 1	1.4e-46	cusS/pcoS/copS_psy	Multisystem
TIGR01386	Alteromonas macleodii KCC02	UD-CBCB:Amac_KCCO2_03554	| hybrid sensor histidine kinase/response regulator | Amac_KCCO2_03554 | 4050782-4053506 :	2.2e-45	cusS/pcoS/copS_psy	Multisystem
TIGR01386	Alteromonas macleodii KCC02	UD-CBCB:Amac_KCCO2_00713	| two-component sensor histidine kinase | Amac_KCCO2_00713 | 802504-803794 : -1	3.2e-45	cusS/pcoS/copS_psy	Multisystem
TIGR01387	Alteromonas macleodii KCC02	UD-CBCB:Amac_KCCO2_01647	| DNA-binding response regulator | Amac_KCCO2_01647 | 1870291-1870969 : -1	4.8e-45	cusR/pcoR/copR_psy	Multisystem
TIGR01386	Alteromonas macleodii KCC02	UD-CBCB:Amac_KCCO2_03052	| sensor histidine kinase | Amac_KCCO2_03052 | 3461526-3462927 : 1	5.2e-45	cusS/pcoS/copS_psy	Multisystem
TIGR01387	Alteromonas macleodii KCC02	UD-CBCB:Amac_KCCO2_03916	| two-component system response regulator OmpR | Amac_KCCO2_03916 | 4472928-4473651 : 1	8.6e-45	cusR/pcoR/copR_psy	Multisystem
TIGR01387	Alteromonas macleodii KCC02	UD-CBCB:Amac_KCCO2_02042	| DNA-binding response regulator | Amac_KCCO2_02042 | 2336648-2337338 : -1	7.2e-44	cusR/pcoR/copR_psy	Multisystem
TIGR01387	Alteromonas macleodii KCC02	UD-CBCB:Amac_KCCO2_00544	| DNA-binding response regulator | Amac_KCCO2_00544 | 597030-597771 : 1	1.4e-43	cusR/pcoR/copR_psy	Multisystem
TIGR01387	Alteromonas macleodii KCC02	UD-CBCB:Amac_KCCO2_03744	| DNA-binding response regulator | Amac_KCCO2_03744 | 4262847-4263537 : 1	4e-43	cusR/pcoR/copR_psy	Multisystem
TIGR01387	Alteromonas macleodii KCC02	UD-CBCB:Amac_KCCO2_04700	| DNA-binding response regulator | Amac_KCCO2_04700 | 134651-135341 : 1	4e-43	cusR/pcoR/copR_psy	Multisystem
TIGR01387	Alteromonas macleodii KCC02	UD-CBCB:Amac_KCCO2_00878	| DNA-binding response regulator | Amac_KCCO2_00878 | 991608-992313 : -1	4.7e-43	cusR/pcoR/copR_psy	Multisystem
TIGR01387	Alteromonas macleodii KCC02	UD-CBCB:Amac_KCCO2_00776	| DNA-binding response regulator | Amac_KCCO2_00776 | 873373-874063 : 1	1.1e-42	cusR/pcoR/copR_psy	Multisystem
TIGR01387	Alteromonas macleodii KCC02	UD-CBCB:Amac_KCCO2_01323	| DNA-binding response regulator | Amac_KCCO2_01323 | 1508085-1508781 : 1	1.3e-41	cusR/pcoR/copR_psy	Multisystem
TIGR01387	Alteromonas macleodii KCC02	UD-CBCB:Amac_KCCO2_04242	| DNA-binding response regulator | Amac_KCCO2_04242 | 174790-175435 : 1	2.2e-41	cusR/pcoR/copR_psy	Multisystem
TIGR01386	Alteromonas macleodii KCC02	UD-CBCB:Amac_KCCO2_00673	| DNA-binding protein | Amac_KCCO2_00673 | 758250-759963 : 1	2.9e-40	cusS/pcoS/copS_psy	Multisystem
TIGR01387	Alteromonas macleodii KCC02	UD-CBCB:Amac_KCCO2_00227	| two-component system response regulator ArcA | Amac_KCCO2_00227 | 255479-256187 : -1	4.2e-40	cusR/pcoR/copR_psy	Multisystem
TIGR01387	Alteromonas macleodii KCC02	UD-CBCB:Amac_KCCO2_03230	| DNA-binding response regulator | Amac_KCCO2_03230 | 3659667-3660333 : 1	4.3e-40	cusR/pcoR/copR_psy	Multisystem
TIGR01386	Alteromonas macleodii KCC02	UD-CBCB:Amac_KCCO2_00656	| two-component system sensor histidine kinase PhoR | Amac_KCCO2_00656 | 731459-732761 : 1	4.2e-39	cusS/pcoS/copS_psy	Multisystem
TIGR01386	Alteromonas macleodii KCC02	UD-CBCB:Amac_KCCO2_03835	| hybrid sensor histidine kinase/response regulator | Amac_KCCO2_03835 | 4372774-4374700 :	3e-37	cusS/pcoS/copS_psy	Multisystem
TIGR01386	Alteromonas macleodii KCC02	UD-CBCB:Amac_KCCO2_00877	| two-component sensor histidine kinase | Amac_KCCO2_00877 | 990391-991612 : -1	4.1e-36	cusS/pcoS/copS_psy	Multisystem
TIGR01387	Alteromonas macleodii KCC02	UD-CBCB:Amac_KCCO2_04671	| DNA-binding response regulator | Amac_KCCO2_04671 | 110339-110903 : 1	3.9e-35	cusR/pcoR/copR_psy	Multisystem
TIGR01386	Alteromonas macleodii KCC02	UD-CBCB:Amac_KCCO2_00439	| hybrid sensor histidine kinase/response regulator | Amac_KCCO2_00439 | 499770-502587 : 1	2e-34	cusS/pcoS/copS_psy	Multisystem
TIGR01386	Alteromonas macleodii KCC02	UD-CBCB:Amac_KCCO2_04243	| sensor histidine kinase | Amac_KCCO2_04243 | 175418-176858 : 1	1.7e-33	cusS/pcoS/copS_psy	Multisystem
TIGR01386	Alteromonas macleodii KCC02	UD-CBCB:Amac_KCCO2_00668	| PAS domain-containing sensor histidine kinase | Amac_KCCO2_00668 | 748153-751033 : -1	2.9e-33	cusS/pcoS/copS_psy	Multisystem
TIGR01386	Alteromonas macleodii KCC02	UD-CBCB:Amac_KCCO2_02493	| diguanylate cyclase | Amac_KCCO2_02493 | 2818521-2822643 : -1	3.4e-33	cusS/pcoS/copS_psy	Multisystem
TIGR01386	Alteromonas macleodii KCC02	UD-CBCB:Amac_KCCO2_00765	| hybrid sensor histidine kinase/response regulator | Amac_KCCO2_00765 | 858116-860996 : -1	2.6e-32	cusS/pcoS/copS_psy	Multisystem
TIGR01387	Alteromonas macleodii KCC02	UD-CBCB:Amac_KCCO2_03634	| proteobacterial dedicated sortase system response regulator | Amac_KCCO2_03634 | 4140032-	4.7e-32	cusR/pcoR/copR_psy	Multisystem
TIGR01386	Alteromonas macleodii KCC02	UD-CBCB:Amac_KCCO2_01258	| sensor histidine kinase | Amac_KCCO2_01258 | 1437621-1439019 : 1	1e-31	cusS/pcoS/copS_psy	Multisystem
TIGR01386	Alteromonas macleodii KCC02	UD-CBCB:Amac_KCCO2_04673	| two-component sensor histidine kinase | Amac_KCCO2_04673 | 111111-112329 : 1	3e-31	cusS/pcoS/copS_psy	Multisystem
TIGR01386	Alteromonas macleodii KCC02	UD-CBCB:Amac_KCCO2_02041	| two-component sensor histidine kinase | Amac_KCCO2_02041 | 2335278-2336652 : -1	3.7e-31	cusS/pcoS/copS_psy	Multisystem
TIGR01386	Alteromonas macleodii KCC02	UD-CBCB:Amac_KCCO2_03917	| two-component system sensor histidine kinase EnvZ | Amac_KCCO2_03917 | 4473787-4475107 :	5.4e-31	cusS/pcoS/copS_psy	Multisystem
TIGR01386	Alteromonas macleodii KCC02	UD-CBCB:Amac_KCCO2_00777	| sensor histidine kinase | Amac_KCCO2_00777 | 874046-875471 : 1	6.4e-31	cusS/pcoS/copS_psy	Multisystem
TIGR01386	Alteromonas macleodii KCC02	UD-CBCB:Amac_KCCO2_01696	| histidine kinase | Amac_KCCO2_01696 | 1923343-1926679 : 1	1e-30	cusS/pcoS/copS_psy	Multisystem
TIGR01386	Alteromonas macleodii KCC02	UD-CBCB:Amac_KCCO2_03745	| two-component sensor histidine kinase | Amac_KCCO2_03745 | 4263533-4264964 : 1	2.6e-30	cusS/pcoS/copS_psy	Multisystem
TIGR01386	Alteromonas macleodii KCC02	UD-CBCB:Amac_KCCO2_04701	| two-component sensor histidine kinase | Amac_KCCO2_04701 | 135337-136768 : 1	2.6e-30	cusS/pcoS/copS_psy	Multisystem
TIGR01386	Alteromonas macleodii KCC02	UD-CBCB:Amac_KCCO2_02886	| histidine kinase | Amac_KCCO2_02886 | 3260052-3262707 : -1	6.4e-30	cusS/pcoS/copS_psy	Multisystem
TIGR01386	Alteromonas macleodii KCC02	UD-CBCB:Amac_KCCO2_03536	| hybrid sensor histidine kinase/response regulator | Amac_KCCO2_03536 | 4026442-4028551 :	9.9e-30	cusS/pcoS/copS_psy	Multisystem
COG3667	Alteromonas macleodii KCC02	UD-CBCB:Amac_KCCO2_04261	| copper resistance protein B | Amac_KCCO2_04261 | 190335-191082 : -1	3.4e-78	pcoB/copB_psy	Pco/Cop
COG0739	Alteromonas macleodii KCC02	UD-CBCB:Amac_KCCO2_02957	| peptidase M23 | Amac_KCCO2_02957 | 3353952-3354831 : -1	4e-43	pcoG	Pco/Cop
COG0739	Alteromonas macleodii KCC02	UD-CBCB:Amac_KCCO2_03110	| peptidase M23 | Amac_KCCO2_03110 | 3525727-3527053 : 1	1.9e-40	pcoG	Pco/Cop
COG0739	Alteromonas macleodii KCC02	UD-CBCB:Amac_KCCO2_01958	| M23 family peptidase | Amac_KCCO2_01958 | 2232678-2233587 : 1	3.6e-34	pcoG	Pco/Cop
COG0739	Alteromonas macleodii KCC02	UD-CBCB:Amac_KCCO2_03892	| M23 family peptidase | Amac_KCCO2_03892 | 4447260-4448070 : 1	1.3e-33	pcoG	Pco/Cop
COG0739	Alteromonas macleodii KCC02	UD-CBCB:Amac_KCCO2_00528	| peptidase | Amac_KCCO2_00528 | 576227-577097 : -1	2.4e-30	pcoG	Pco/Cop
TIGR02698	Alteromonas macleodii KCC02	UD-CBCB:Amac_KCCO2_02832	| transcriptional regulator | Amac_KCCO2_02832 | 3195880-3196273 : 1	8.8e-30	copY_strep	Pco/Cop
COG0739	Alteromonas macleodii KCC02	UD-CBCB:Amac_KCCO2_00410	| peptidase M23 | Amac_KCCO2_00410 | 471129-472293 : 1	1e-29	pcoG	Pco/Cop
COG2217	Citrobacter freundii NCTC9750	WP_003835898.1	copper-exporting P-type ATPase CopA [Citrobacter freundii]	2.7e-214	copA	Cue
COG2217	Citrobacter freundii NCTC9750	WP_003835530.1	potassium-transporting ATPase subunit KdpB [Citrobacter freundii]	6.6e-95	copA	Cue
TIGR02044	Citrobacter freundii NCTC9750	WP_003021822.1	MULTISPECIES: Cu(I)-responsive transcriptional regulator [Enterobacterales]	2.5e-62	cueR	Cue
COG3696	Citrobacter freundii NCTC9750	WP_003835712.1	MULTISPECIES: CusA/CzcA family heavy metal efflux RND transporter [Citrobacter]	0	cusA	Cus
COG3696	Citrobacter freundii NCTC9750	WP_003841765.1	multidrug efflux RND transporter permease subunit MdtC [Citrobacter freundii]	6.7e-173	cusA	Cus
COG3696	Citrobacter freundii NCTC9750	WP_003839869.1	MULTISPECIES: multidrug efflux RND transporter permease subunit [Citrobacter freundii complex]	4.3e-158	cusA	Cus
COG3696	Citrobacter freundii NCTC9750	WP_003021736.1	MULTISPECIES: multidrug efflux RND transporter permease subunit [Enterobacteriaceae]	6.4e-156	cusA	Cus
COG3696	Citrobacter freundii NCTC9750	WP_003839771.1	MULTISPECIES: multidrug efflux RND transporter permease subunit [Enterobacteriaceae]	6.1e-152	cusA	Cus
COG3696	Citrobacter freundii NCTC9750	WP_003034209.1	MULTISPECIES: efflux RND transporter permease subunit [Enterobacteriaceae]	2.2e-140	cusA	Cus
TIGR01845	Citrobacter freundii NCTC9750	WP_003835717.1	efflux transporter outer membrane subunit [Citrobacter freundii]	2.2e-110	cusC	Cus
TIGR01845	Citrobacter freundii NCTC9750	WP_003840138.1	MULTISPECIES: multidrug resistance outer membrane protein MdtQ [Citrobacter freundii complex]	2.9e-84	cusC	Cus
TIGR01845	Citrobacter freundii NCTC9750	WP_032941068.1	MdtP family multidrug efflux transporter outer membrane subunit [Citrobacter freundii]	1.1e-81	cusC	Cus
COG0845	Citrobacter freundii NCTC9750	WP_003841769.1	MULTISPECIES: MdtA/MuxA family multidrug efflux RND transporter periplasmic adaptor subunit [Citrobac	1.9e-72	cusB	Cus
COG0845	Citrobacter freundii NCTC9750	WP_003835922.1	MULTISPECIES: multidrug efflux RND transporter periplasmic adaptor subunit AcrA [Enterobacteriaceae]	1.5e-66	cusB	Cus
COG0845	Citrobacter freundii NCTC9750	WP_003839773.1	MULTISPECIES: efflux RND transporter periplasmic adaptor subunit [Citrobacter freundii complex]	1.2e-64	cusB	Cus
COG0845	Citrobacter freundii NCTC9750	WP_003036818.1	MULTISPECIES: macrolide transporter subunit MacA [Enterobacteriaceae]	5.2e-64	cusB	Cus
COG0845	Citrobacter freundii NCTC9750	WP_003021947.1	MULTISPECIES: efflux RND transporter periplasmic adaptor subunit [Citrobacter freundii complex]	5.1e-46	cusB	Cus
COG0845	Citrobacter freundii NCTC9750	WP_003034211.1	MULTISPECIES: efflux RND transporter periplasmic adaptor subunit [Enterobacteriaceae]	2e-45	cusB	Cus
COG0845	Citrobacter freundii NCTC9750	WP_003837029.1	MULTISPECIES: secretion protein HlyD [Citrobacter freundii complex]	2.3e-43	cusB	Cus
COG0845	Citrobacter freundii NCTC9750	WP_085951543.1	MULTISPECIES: HlyD family secretion protein [Citrobacter freundii complex]	8.7e-43	cusB	Cus
COG0845	Citrobacter freundii NCTC9750	WP_003841082.1	multidrug transporter subunit MdtN [Citrobacter freundii]	5e-42	cusB	Cus
COG0845	Citrobacter freundii NCTC9750	WP_003037303.1	MULTISPECIES: multidrug efflux MFS transporter periplasmic adaptor subunit EmrA [Enterobacteriaceae]	3.5e-38	cusB	Cus
COG0845	Citrobacter freundii NCTC9750	WP_003025174.1	MULTISPECIES: p-hydroxybenzoic acid efflux pump subunit AaeA [Enterobacteriaceae]	3.2e-35	cusB	Cus
COG0845	Citrobacter freundii NCTC9750	WP_003023381.1	MULTISPECIES: HlyD family efflux transporter periplasmic adaptor subunit [Enterobacteriaceae]	1.2e-33	cusB	Cus
COG0845	Citrobacter freundii NCTC9750	WP_032941302.1	HlyD family type I secretion periplasmic adaptor subunit [Citrobacter freundii]	2.7e-33	cusB	Cus
COG0845	Citrobacter freundii NCTC9750	WP_003024188.1	MULTISPECIES: HlyD family secretion protein [Enterobacteriaceae]	1.7e-31	cusB	Cus
COG0845	Citrobacter freundii NCTC9750	WP_003837201.1	MULTISPECIES: HlyD family secretion protein [Enterobacteriaceae]	1.7e-31	cusB	Cus
TIGR01387	Citrobacter freundii NCTC9750	WP_003835719.1	copper response regulator transcription factor CusR [Citrobacter freundii]	2.2e-97	cusR/pcoR/copR_psy	Multisystem
TIGR01386	Citrobacter freundii NCTC9750	WP_003838154.1	two-component system sensor histidine kinase QseC [Citrobacter freundii]	5.7e-57	cusS/pcoS/copS_psy	Multisystem
TIGR01387	Citrobacter freundii NCTC9750	WP_003024547.1	MULTISPECIES: two-component system response regulator QseB [Enterobacteriaceae]	1.1e-53	cusR/pcoR/copR_psy	Multisystem
TIGR01386	Citrobacter freundii NCTC9750	WP_003841761.1	MULTISPECIES: two-component system sensor histidine kinase BaeS [Enterobacteriaceae]	1.9e-52	cusS/pcoS/copS_psy	Multisystem
TIGR01387	Citrobacter freundii NCTC9750	WP_003028928.1	MULTISPECIES: response regulator transcription factor [Enterobacteriaceae]	2.2e-51	cusR/pcoR/copR_psy	Multisystem
TIGR01387	Citrobacter freundii NCTC9750	WP_003031849.1	MULTISPECIES: two-component system response regulator PmrA [Enterobacteriaceae]	2.6e-51	cusR/pcoR/copR_psy	Multisystem
TIGR01387	Citrobacter freundii NCTC9750	WP_003826032.1	MULTISPECIES: transcriptional regulator TctD [Enterobacterales]	2.9e-50	cusR/pcoR/copR_psy	Multisystem
TIGR01386	Citrobacter freundii NCTC9750	WP_003840485.1	MULTISPECIES: envelope stress sensor histidine kinase CpxA [Enterobacteriaceae]	1e-49	cusS/pcoS/copS_psy	Multisystem
TIGR01387	Citrobacter freundii NCTC9750	WP_003021496.1	MULTISPECIES: phosphate response regulator transcription factor PhoB [Enterobacteriaceae]	5.8e-49	cusR/pcoR/copR_psy	Multisystem
TIGR01386	Citrobacter freundii NCTC9750	WP_003028927.1	MULTISPECIES: sensor histidine kinase [Citrobacter]	7.1e-48	cusS/pcoS/copS_psy	Multisystem
TIGR01387	Citrobacter freundii NCTC9750	WP_001157751.1	MULTISPECIES: two-component system response regulator OmpR [Proteobacteria]	4.9e-45	cusR/pcoR/copR_psy	Multisystem
TIGR01387	Citrobacter freundii NCTC9750	WP_003028763.1	MULTISPECIES: envelope stress response regulator transcription factor CpxR [Enterobacteriaceae]	7.4e-45	cusR/pcoR/copR_psy	Multisystem
TIGR01387	Citrobacter freundii NCTC9750	WP_003022856.1	MULTISPECIES: two-component system response regulator KdpE [Enterobacteriaceae]	2.7e-44	cusR/pcoR/copR_psy	Multisystem
TIGR01387	Citrobacter freundii NCTC9750	WP_008320406.1	MULTISPECIES: two-component system response regulator PhoP [Citrobacter freundii complex]	2.4e-42	cusR/pcoR/copR_psy	Multisystem
TIGR01386	Citrobacter freundii NCTC9750	WP_003835998.1	phosphate regulon sensor histidine kinase PhoR [Citrobacter freundii]	2.7e-42	cusS/pcoS/copS_psy	Multisystem
TIGR01387	Citrobacter freundii NCTC9750	WP_003837297.1	two-component system response regulator CreB [Citrobacter freundii]	2.8e-42	cusR/pcoR/copR_psy	Multisystem
TIGR01386	Citrobacter freundii NCTC9750	WP_003840349.1	MULTISPECIES: two-component sensor histidine kinase BarA [Enterobacteriaceae]	4.2e-40	cusS/pcoS/copS_psy	Multisystem
TIGR01387	Citrobacter freundii NCTC9750	WP_003036797.1	MULTISPECIES: two-component system response regulator BaeR [Enterobacteriaceae]	2.7e-38	cusR/pcoR/copR_psy	Multisystem
TIGR01387	Citrobacter freundii NCTC9750	WP_003841088.1	response regulator transcription factor [Citrobacter freundii]	4.3e-38	cusR/pcoR/copR_psy	Multisystem
TIGR01386	Citrobacter freundii NCTC9750	WP_003839719.1	sensor histidine kinase [Citrobacter freundii]	4.7e-36	cusS/pcoS/copS_psy	Multisystem
TIGR01386	Citrobacter freundii NCTC9750	WP_003028962.1	MULTISPECIES: two-component system sensor histidine kinase RstB [Enterobacteriaceae]	4.8e-36	cusS/pcoS/copS_psy	Multisystem
TIGR01480	Citrobacter freundii NCTC9750	WP_003837475.1	MULTISPECIES: multicopper oxidase CueO [Enterobacteriaceae]	5.7e-36	cueO/pcoA/pcoA_psy	Multisystem
TIGR01386	Citrobacter freundii NCTC9750	WP_003837299.1	two-component system sensor histidine kinase CreC [Citrobacter freundii]	1e-34	cusS/pcoS/copS_psy	Multisystem
TIGR01386	Citrobacter freundii NCTC9750	WP_003841135.1	MULTISPECIES: two-component system sensor histidine kinase PmrB [Enterobacteriaceae]	3e-34	cusS/pcoS/copS_psy	Multisystem
TIGR01387	Citrobacter freundii NCTC9750	WP_001194359.1	MULTISPECIES: two-component system response regulator ArcA [Gammaproteobacteria]	3.1e-34	cusR/pcoR/copR_psy	Multisystem
TIGR01386	Citrobacter freundii NCTC9750	WP_003839416.1	two-component system sensor histidine kinase RcsC [Citrobacter freundii]	9.6e-34	cusS/pcoS/copS_psy	Multisystem
TIGR01386	Citrobacter freundii NCTC9750	WP_003835532.1	two-component system sensor histidine kinase KdbD [Citrobacter freundii]	9e-32	cusS/pcoS/copS_psy	Multisystem
TIGR01386	Citrobacter freundii NCTC9750	WP_003837891.1	MULTISPECIES: two-component system sensor histidine kinase EnvZ [Enterobacteriaceae]	5.3e-30	cusS/pcoS/copS_psy	Multisystem
COG1276	Citrobacter freundii NCTC9750	WP_003034931.1	MULTISPECIES: copper homeostasis membrane protein CopD [Enterobacteriaceae]	2.8e-50	pcoD/copD_psy	Pco/Cop
COG0739	Citrobacter freundii NCTC9750	WP_003034883.1	MULTISPECIES: murein DD-endopeptidase MepM [Enterobacteriaceae]	4.1e-46	pcoG	Pco/Cop
COG2372	Citrobacter freundii NCTC9750	WP_003841654.1	MULTISPECIES: CopC domain-containing protein YobA [Enterobacteriaceae]	8.2e-39	pcoC/copC_psy	Pco/Cop
COG0739	Citrobacter freundii NCTC9750	WP_003840324.1	MULTISPECIES: murein hydrolase activator NlpD [Enterobacteriaceae]	3.7e-34	pcoG	Pco/Cop
COG0739	Citrobacter freundii NCTC9750	WP_003837638.1	MULTISPECIES: murein hydrolase activator EnvC [Enterobacteriaceae]	6.1e-34	pcoG	Pco/Cop
COG0739	Citrobacter freundii NCTC9750	WP_003026902.1	MULTISPECIES: LysM peptidoglycan-binding domain-containing protein [Enterobacteriaceae]	1e-33	pcoG	Pco/Cop
COG2217	Enterococcus faecium A17sv1	WP_002346959.1	copper-translocating P-type ATPase [Enterococcus faecium]	2.1e-232	copA	Cue
COG2217	Enterococcus faecium A17sv1	WP_002301949.1	heavy metal translocating P-type ATPase [Enterococcus faecium]	1.1e-219	copA	Cue
COG2217	Enterococcus faecium A17sv1	WP_010721079.1	copper-translocating P-type ATPase [Enterococcus faecium]	7.5e-215	copA	Cue
COG2217	Enterococcus faecium A17sv1	WP_002328704.1	copper-translocating P-type ATPase [Enterococcus faecium]	3.2e-211	copA	Cue
COG2217	Enterococcus faecium A17sv1	WP_002293759.1	MULTISPECIES: heavy metal translocating P-type ATPase [Enterococcus]	4.6e-210	copA	Cue
COG2217	Enterococcus faecium A17sv1	WP_002328569.1	heavy metal translocating P-type ATPase [Enterococcus faecium]	7.1e-206	copA	Cue
COG2217	Enterococcus faecium A17sv1	WP_002294783.1	copper-translocating P-type ATPase [Enterococcus faecium]	2e-205	copA	Cue
COG2217	Enterococcus faecium A17sv1	WP_002346660.1	MULTISPECIES: cadmium-translocating P-type ATPase [Enterococcus]	1.2e-193	copA	Cue
COG2217	Enterococcus faecium A17sv1	WP_002328603.1	cadmium-translocating P-type ATPase [Enterococcus faecium]	2.5e-185	copA	Cue
COG2217	Enterococcus faecium A17sv1	WP_002325577.1	haloacid dehalogenase [Enterococcus faecium]	3.1e-108	copA	Cue
COG2217	Enterococcus faecium A17sv1	WP_002294372.1	MULTISPECIES: cation-translocating P-type ATPase [Enterococcus]	1.7e-86	copA	Cue
COG2217	Enterococcus faecium A17sv1	WP_002289743.1	MULTISPECIES: cation-translocating P-type ATPase [Enterococcus]	7.9e-84	copA	Cue
COG2217	Enterococcus faecium A17sv1	WP_043902388.1	ATPase [Enterococcus faecium]	3.8e-78	copA	Cue
COG2217	Enterococcus faecium A17sv1	WP_002326895.1	ATPase P [Enterococcus faecium]	5.8e-74	copA	Cue
COG2217	Enterococcus faecium A17sv1	WP_002304253.1	MULTISPECIES: magnesium-translocating P-type ATPase [Enterococcus]	1.9e-63	copA	Cue
COG2217	Enterococcus faecium A17sv1	WP_002328718.1	haloacid dehalogenase [Enterococcus faecium]	4e-51	copA	Cue
TIGR01387	Enterococcus faecium A17sv1	WP_002290973.1	MULTISPECIES: DNA-binding response regulator [Bacilli]	5.8e-64	cusR/pcoR/copR_psy	Multisystem
TIGR01386	Enterococcus faecium A17sv1	WP_002294131.1	MULTISPECIES: cell wall metabolism sensor histidine kinase WalK [Enterococcus]	2.7e-60	cusS/pcoS/copS_psy	Multisystem
TIGR01387	Enterococcus faecium A17sv1	WP_002293705.1	MULTISPECIES: DNA-binding response regulator [Enterococcus]	3.2e-60	cusR/pcoR/copR_psy	Multisystem
TIGR01386	Enterococcus faecium A17sv1	WP_002294791.1	MULTISPECIES: sensor histidine kinase [Enterococcus]	5.3e-59	cusS/pcoS/copS_psy	Multisystem
TIGR01386	Enterococcus faecium A17sv1	WP_002328601.1	sensor histidine kinase [Enterococcus faecium]	9.4e-56	cusS/pcoS/copS_psy	Multisystem
TIGR01387	Enterococcus faecium A17sv1	WP_002288850.1	MULTISPECIES: DNA-binding response regulator [Enterococcus]	8.7e-55	cusR/pcoR/copR_psy	Multisystem
TIGR01387	Enterococcus faecium A17sv1	WP_002297412.1	DNA-binding response regulator [Enterococcus faecium]	3.9e-50	cusR/pcoR/copR_psy	Multisystem
TIGR01387	Enterococcus faecium A17sv1	WP_002286063.1	MULTISPECIES: DNA-binding response regulator [Enterococcus]	4.4e-50	cusR/pcoR/copR_psy	Multisystem
TIGR01386	Enterococcus faecium A17sv1	WP_002301716.1	sensor histidine kinase [Enterococcus faecium]	2.3e-48	cusS/pcoS/copS_psy	Multisystem
TIGR01387	Enterococcus faecium A17sv1	WP_001280781.1	MULTISPECIES: VanA-type vancomycin resistance DNA-binding response regulator VanR [Bacilli]	5.6e-48	cusR/pcoR/copR_psy	Multisystem
TIGR01386	Enterococcus faecium A17sv1	WP_002293703.1	MULTISPECIES: two-component sensor histidine kinase [Enterococcus]	1.4e-46	cusS/pcoS/copS_psy	Multisystem
TIGR01386	Enterococcus faecium A17sv1	WP_002297809.1	MULTISPECIES: sensor histidine kinase [Enterococcus]	4.7e-46	cusS/pcoS/copS_psy	Multisystem
TIGR01387	Enterococcus faecium A17sv1	WP_002294790.1	MULTISPECIES: DNA-binding response regulator [Enterococcus]	7e-46	cusR/pcoR/copR_psy	Multisystem
TIGR01387	Enterococcus faecium A17sv1	WP_002293942.1	MULTISPECIES: DNA-binding response regulator [Enterococcus]	5.3e-45	cusR/pcoR/copR_psy	Multisystem
TIGR01386	Enterococcus faecium A17sv1	WP_002288588.1	MULTISPECIES: sensor histidine kinase [Enterococcus]	5.9e-45	cusS/pcoS/copS_psy	Multisystem
TIGR01386	Enterococcus faecium A17sv1	WP_002295267.1	MULTISPECIES: sensor histidine kinase [Enterococcus]	1.2e-44	cusS/pcoS/copS_psy	Multisystem
TIGR01387	Enterococcus faecium A17sv1	WP_002295268.1	MULTISPECIES: DNA-binding response regulator [Enterococcus]	3.1e-44	cusR/pcoR/copR_psy	Multisystem
TIGR01387	Enterococcus faecium A17sv1	WP_002319654.1	DNA-binding response regulator [Enterococcus faecium]	3.4e-39	cusR/pcoR/copR_psy	Multisystem
TIGR01386	Enterococcus faecium A17sv1	WP_002305818.1	MULTISPECIES: VanA-type vancomycin resistance histidine kinase VanS [Bacilli]	1.3e-38	cusS/pcoS/copS_psy	Multisystem
TIGR01387	Enterococcus faecium A17sv1	WP_002328554.1	DNA-binding response regulator [Enterococcus faecium]	1.4e-34	cusR/pcoR/copR_psy	Multisystem
TIGR02698	Enterococcus faecium A17sv1	WP_002294574.1	MULTISPECIES: CopY/TcrY family copper transport repressor [Enterococcus]	2e-57	copY_strep	Pco/Cop
TIGR02698	Enterococcus faecium A17sv1	WP_002294855.1	MULTISPECIES: CopY/TcrY family copper transport repressor [Enterococcus]	3.5e-54	copY_strep	Pco/Cop
COG2217	Escherichia coli 77 3009 5	WP_023138591.1	MULTISPECIES: copper-translocating P-type ATPase [Enterobacteriaceae]	9.2e-241	copA	Cue
COG2217	Escherichia coli 77 3009 5	WP_032083467.1	MULTISPECIES: copper-exporting P-type ATPase CopA [Enterobacteriaceae]	2e-214	copA	Cue
COG2217	Escherichia coli 77 3009 5	WP_033566580.1	zinc/cadmium/mercury/lead-transporting ATPase, partial [Escherichia coli]	1.3e-166	copA	Cue
COG2217	Escherichia coli 77 3009 5	WP_000087939.1	MULTISPECIES: potassium-transporting ATPase subunit B [Proteobacteria]	1.9e-96	copA	Cue
COG2217	Escherichia coli 77 3009 5	WP_000471889.1	MULTISPECIES: magnesium-translocating P-type ATPase [Proteobacteria]	1.8e-64	copA	Cue
TIGR02044	Escherichia coli 77 3009 5	WP_001026747.1	MULTISPECIES: transcriptional regulator [Proteobacteria]	1.4e-62	cueR	Cue
TIGR02044	Escherichia coli 77 3009 5	WP_000285607.1	MULTISPECIES: heavy metal-responsive transcriptional regulator [Proteobacteria]	3e-33	cueR	Cue
COG3696	Escherichia coli 77 3009 5	WP_020219104.1	MULTISPECIES: CusA/CzcA family heavy metal efflux RND transporter [Enterobacteriaceae]	0	cusA	Cus
COG3696	Escherichia coli 77 3009 5	WP_033566557.1	CusA/CzcA family heavy metal efflux RND transporter, partial [Escherichia coli]	0	cusA	Cus
COG3696	Escherichia coli 77 3009 5	WP_000667585.1	MULTISPECIES: multidrug resistance protein MdtC [Proteobacteria]	4.5e-174	cusA	Cus
COG3696	Escherichia coli 77 3009 5	WP_032083869.1	multidrug transporter subunit MdtB [Escherichia coli]	7e-173	cusA	Cus
COG3696	Escherichia coli 77 3009 5	WP_001618744.1	MULTISPECIES: multidrug efflux RND transporter permease subunit [Enterobacteriaceae]	1.5e-165	cusA	Cus
COG3696	Escherichia coli 77 3009 5	WP_001273220.1	MULTISPECIES: multidrug efflux RND transporter permease subunit [Enterobacteriaceae]	3.8e-156	cusA	Cus
COG3696	Escherichia coli 77 3009 5	WP_001132469.1	MULTISPECIES: multidrug efflux RND transporter permease subunit [Enterobacteriaceae]	2e-155	cusA	Cus
COG3696	Escherichia coli 77 3009 5	WP_000024872.1	MULTISPECIES: multidrug efflux RND transporter permease subunit [Proteobacteria]	1.9e-149	cusA	Cus
TIGR01845	Escherichia coli 77 3009 5	WP_000074234.1	MULTISPECIES: cation efflux system protein CusC [Enterobacteriaceae]	2.8e-113	cusC	Cus
TIGR01845	Escherichia coli 77 3009 5	WP_000475507.1	MULTISPECIES: hypothetical protein [Enterobacteriaceae]	2e-107	cusC	Cus
TIGR01845	Escherichia coli 77 3009 5	WP_001078139.1	MULTISPECIES: multidrug resistance outer membrane protein MdtQ [Proteobacteria]	6.2e-82	cusC	Cus
TIGR01845	Escherichia coli 77 3009 5	WP_000610601.1	MULTISPECIES: multidrug resistance outer membrane protein MdtP [Proteobacteria]	1.4e-81	cusC	Cus
COG0845	Escherichia coli 77 3009 5	WP_032083469.1	MexE family multidrug efflux RND transporter periplasmic adaptor subunit [Escherichia coli]	1.4e-72	cusB	Cus
COG0845	Escherichia coli 77 3009 5	WP_033566602.1	multidrug resistance protein MdtA [Escherichia coli]	1.2e-71	cusB	Cus
COG0845	Escherichia coli 77 3009 5	WP_000160334.1	MULTISPECIES: MexX family efflux pump subunit [Proteobacteria]	1.7e-67	cusB	Cus
COG0845	Escherichia coli 77 3009 5	WP_001081984.1	MULTISPECIES: multidrug resistance protein MdtE [Proteobacteria]	5e-66	cusB	Cus
COG0845	Escherichia coli 77 3009 5	WP_000746443.1	MULTISPECIES: MacA family efflux pump subunit [Proteobacteria]	1.1e-64	cusB	Cus
COG0845	Escherichia coli 77 3009 5	WP_000976400.1	MULTISPECIES: secretion protein HlyD [Proteobacteria]	8.7e-46	cusB	Cus
COG0845	Escherichia coli 77 3009 5	WP_000717157.1	MULTISPECIES: cation efflux system protein CusB [Enterobacteriaceae]	3.8e-45	cusB	Cus
COG0845	Escherichia coli 77 3009 5	WP_000446378.1	MULTISPECIES: multidrug resistance protein MdtN [Proteobacteria]	8.6e-45	cusB	Cus
COG0845	Escherichia coli 77 3009 5	WP_001300356.1	MULTISPECIES: HlyD family secretion protein [Proteobacteria]	2.9e-42	cusB	Cus
COG0845	Escherichia coli 77 3009 5	WP_001381488.1	MULTISPECIES: efflux RND transporter periplasmic adaptor subunit [Enterobacteriaceae]	8.6e-42	cusB	Cus
COG0845	Escherichia coli 77 3009 5	WP_000435167.1	MULTISPECIES: multidrug resistance protein EmrK [Proteobacteria]	6.8e-40	cusB	Cus
COG0845	Escherichia coli 77 3009 5	WP_000854021.1	MULTISPECIES: p-hydroxybenzoic acid efflux pump subunit AaeA [Proteobacteria]	2.3e-37	cusB	Cus
COG0845	Escherichia coli 77 3009 5	WP_000361491.1	MULTISPECIES: membrane protein [Proteobacteria]	1.3e-33	cusB	Cus
COG0845	Escherichia coli 77 3009 5	WP_000364939.1	MULTISPECIES: hypothetical protein [Enterobacteriaceae]	2.8e-32	cusB	Cus
COG5569	Escherichia coli 77 3009 5	WP_000709865.1	MULTISPECIES: cation transporter [Enterobacteriaceae]	8.9e-30	cusF	Cus
TIGR01480	Escherichia coli 77 3009 5	WP_000925240.1	MULTISPECIES: multicopper oxidase PcoA [Enterobacterales]	6.7e-300	cueO/pcoA/pcoA_psy	Multisystem
TIGR01386	Escherichia coli 77 3009 5	WP_000555736.1	MULTISPECIES: two-component sensor histidine kinase [Enterobacteriaceae]	1.2e-188	cusS/pcoS/copS_psy	Multisystem
TIGR01386	Escherichia coli 77 3009 5	WP_001211180.1	MULTISPECIES: sensor histidine kinase [Enterobacteriaceae]	2.2e-185	cusS/pcoS/copS_psy	Multisystem
TIGR01386	Escherichia coli 77 3009 5	WP_001619215.1	MULTISPECIES: two-component sensor histidine kinase [Enterobacteriaceae]	2.5e-157	cusS/pcoS/copS_psy	Multisystem
TIGR01387	Escherichia coli 77 3009 5	WP_001188930.1	MULTISPECIES: DNA-binding response regulator [Proteobacteria]	4.5e-119	cusR/pcoR/copR_psy	Multisystem
TIGR01387	Escherichia coli 77 3009 5	WP_001339045.1	MULTISPECIES: DNA-binding response regulator [Proteobacteria]	2.4e-115	cusR/pcoR/copR_psy	Multisystem
TIGR01387	Escherichia coli 77 3009 5	WP_000770953.1	MULTISPECIES: DNA-binding response regulator [Proteobacteria]	1.3e-97	cusR/pcoR/copR_psy	Multisystem
TIGR01387	Escherichia coli 77 3009 5	WP_000697968.1	MULTISPECIES: DNA-binding response regulator [Proteobacteria]	6.8e-97	cusR/pcoR/copR_psy	Multisystem
TIGR01386	Escherichia coli 77 3009 5	WP_032083921.1	two-component sensor histidine kinase [Escherichia coli]	1.2e-95	cusS/pcoS/copS_psy	Multisystem
TIGR01387	Escherichia coli 77 3009 5	WP_001221493.1	MULTISPECIES: two-component system response regulator QseB [Proteobacteria]	7e-54	cusR/pcoR/copR_psy	Multisystem
TIGR01386	Escherichia coli 77 3009 5	WP_001618857.1	MULTISPECIES: two-component system sensor histidine kinase QseC [Enterobacteriaceae]	9.4e-53	cusS/pcoS/copS_psy	Multisystem
TIGR01386	Escherichia coli 77 3009 5	WP_032083870.1	two-component system sensor histidine kinase BaeA [Escherichia coli]	1.3e-52	cusS/pcoS/copS_psy	Multisystem
TIGR01386	Escherichia coli 77 3009 5	WP_000580417.1	MULTISPECIES: two-component sensor histidine kinase [Proteobacteria]	1.2e-50	cusS/pcoS/copS_psy	Multisystem
TIGR01387	Escherichia coli 77 3009 5	WP_000697915.1	MULTISPECIES: two-component system response regulator BasR [Proteobacteria]	2.9e-49	cusR/pcoR/copR_psy	Multisystem
TIGR01387	Escherichia coli 77 3009 5	WP_000113933.1	MULTISPECIES: DNA-binding response regulator [Proteobacteria]	1e-47	cusR/pcoR/copR_psy	Multisystem
TIGR01387	Escherichia coli 77 3009 5	WP_001033722.1	MULTISPECIES: DNA-binding response regulator [Proteobacteria]	7.6e-46	cusR/pcoR/copR_psy	Multisystem
TIGR01386	Escherichia coli 77 3009 5	WP_000893623.1	MULTISPECIES: PAS domain-containing sensor histidine kinase [Enterobacteriaceae]	1.2e-45	cusS/pcoS/copS_psy	Multisystem
TIGR01387	Escherichia coli 77 3009 5	WP_001157751.1	MULTISPECIES: DNA-binding response regulator [Bacteria]	6.1e-45	cusR/pcoR/copR_psy	Multisystem
TIGR01387	Escherichia coli 77 3009 5	WP_001188663.1	MULTISPECIES: two-component system response regulator CreB [Enterobacteriaceae]	1.3e-44	cusR/pcoR/copR_psy	Multisystem
TIGR01387	Escherichia coli 77 3009 5	WP_000186076.1	MULTISPECIES: DNA-binding response regulator [Proteobacteria]	2.6e-44	cusR/pcoR/copR_psy	Multisystem
TIGR01387	Escherichia coli 77 3009 5	WP_001265471.1	MULTISPECIES: two-component system response regulator PhoP [Proteobacteria]	9.1e-44	cusR/pcoR/copR_psy	Multisystem
TIGR01386	Escherichia coli 77 3009 5	WP_000186450.1	MULTISPECIES: signal transduction histidine kinase [Proteobacteria]	1.1e-39	cusS/pcoS/copS_psy	Multisystem
TIGR01386	Escherichia coli 77 3009 5	WP_000732510.1	MULTISPECIES: two-component system sensor histidine kinase RstB [Enterobacteriaceae]	2.8e-38	cusS/pcoS/copS_psy	Multisystem
TIGR01387	Escherichia coli 77 3009 5	WP_000137877.1	MULTISPECIES: DNA-binding response regulator [Proteobacteria]	4.1e-38	cusR/pcoR/copR_psy	Multisystem
TIGR01387	Escherichia coli 77 3009 5	WP_001120125.1	MULTISPECIES: two-component system response regulator TorR [Proteobacteria]	2e-37	cusR/pcoR/copR_psy	Multisystem
TIGR01387	Escherichia coli 77 3009 5	WP_001092508.1	MULTISPECIES: DNA-binding response regulator [Proteobacteria]	3.7e-36	cusR/pcoR/copR_psy	Multisystem
TIGR01386	Escherichia coli 77 3009 5	WP_001219614.1	MULTISPECIES: two-component system sensor histidine kinase CreC [Enterobacteriaceae]	2e-35	cusS/pcoS/copS_psy	Multisystem
TIGR01386	Escherichia coli 77 3009 5	WP_001384189.1	two-component system sensor histidine kinase BasS [Escherichia coli]	7.9e-35	cusS/pcoS/copS_psy	Multisystem
TIGR01387	Escherichia coli 77 3009 5	WP_001194358.1	MULTISPECIES: DNA-binding response regulator [Proteobacteria]	3.8e-34	cusR/pcoR/copR_psy	Multisystem
TIGR01386	Escherichia coli 77 3009 5	WP_032084063.1	two-component system sensor histidine kinase RcsC [Escherichia coli]	1.9e-33	cusS/pcoS/copS_psy	Multisystem
TIGR01480	Escherichia coli 77 3009 5	WP_001189601.1	MULTISPECIES: multicopper oxidase CueO [Enterobacteriaceae]	2.3e-33	cueO/pcoA/pcoA_psy	Multisystem
TIGR01386	Escherichia coli 77 3009 5	WP_021559616.1	MULTISPECIES: two-component system sensor histidine kinase ZraS [Enterobacteriaceae]	2.9e-30	cusS/pcoS/copS_psy	Multisystem
COG1276	Escherichia coli 77 3009 5	WP_000879295.1	MULTISPECIES: membrane protein [Enterobacteriaceae]	5.5e-61	pcoD/copD_psy	Pco/Cop
COG0739	Escherichia coli 77 3009 5	WP_001184045.1	MULTISPECIES: murein DD-endopeptidase MepM [Proteobacteria]	7.2e-47	pcoG	Pco/Cop
COG2372	Escherichia coli 77 3009 5	WP_000168747.1	MULTISPECIES: hypothetical protein [Proteobacteria]	6.4e-38	pcoC/copC_psy	Pco/Cop
COG1276	Escherichia coli 77 3009 5	WP_000998778.1	MULTISPECIES: copper resistance protein D [Gammaproteobacteria]	4e-36	pcoD/copD_psy	Pco/Cop
COG0739	Escherichia coli 77 3009 5	WP_001301085.1	MULTISPECIES: peptidoglycan-binding protein LysM [Enterobacteriaceae]	1.3e-34	pcoG	Pco/Cop
COG0739	Escherichia coli 77 3009 5	WP_001214147.1	MULTISPECIES: murein hydrolase activator EnvC [Proteobacteria]	6.8e-34	pcoG	Pco/Cop
COG0739	Escherichia coli 77 3009 5	WP_000287501.1	MULTISPECIES: peptidase [Gammaproteobacteria]	9.5e-34	pcoG	Pco/Cop
COG2372	Escherichia coli 77 3009 5	WP_020219105.1	MULTISPECIES: copper resistance system chaperone PcoC [Enterobacteriaceae]	3.3e-30	pcoC/copC_psy	Pco/Cop
COG2217	Escherichia coli DH5alpha	WP_000083955.1	MULTISPECIES: copper-exporting P-type ATPase A [Proteobacteria]	2.6e-214	copA	Cue
COG2217	Escherichia coli DH5alpha	WP_000106551.1	MULTISPECIES: cadmium-transporting ATPase [Proteobacteria]	1.7e-211	copA	Cue
COG2217	Escherichia coli DH5alpha	WP_000087939.1	MULTISPECIES: potassium-transporting ATPase subunit B [Proteobacteria]	1.6e-96	copA	Cue
COG2217	Escherichia coli DH5alpha	WP_000471889.1	MULTISPECIES: magnesium-translocating P-type ATPase [Proteobacteria]	1.5e-64	copA	Cue
TIGR02044	Escherichia coli DH5alpha	WP_001026747.1	MULTISPECIES: transcriptional regulator [Proteobacteria]	1.2e-62	cueR	Cue
TIGR02044	Escherichia coli DH5alpha	WP_000285607.1	MULTISPECIES: heavy metal-responsive transcriptional regulator [Proteobacteria]	2.6e-33	cueR	Cue
COG3696	Escherichia coli DH5alpha	WP_000573945.1	MULTISPECIES: cation efflux system protein CusA [Enterobacteriaceae]	0	cusA	Cus
COG3696	Escherichia coli DH5alpha	WP_000667481.1	multidrug resistance protein MdtC [Escherichia coli]	1.7e-174	cusA	Cus
COG3696	Escherichia coli DH5alpha	WP_001197875.1	MULTISPECIES: multidrug resistance protein MdtB [Enterobacteriaceae]	3.5e-173	cusA	Cus
COG3696	Escherichia coli DH5alpha	WP_001273151.1	MULTISPECIES: AcrD family multidrug efflux RND transporter permease subunit [Proteobacteria]	1.7e-165	cusA	Cus
COG3696	Escherichia coli DH5alpha	WP_001273238.1	MULTISPECIES: multidrug efflux RND transporter permease subunit [Proteobacteria]	6e-156	cusA	Cus
COG3696	Escherichia coli DH5alpha	WP_001132469.1	MULTISPECIES: multidrug efflux RND transporter permease subunit [Enterobacteriaceae]	1.7e-155	cusA	Cus
COG3696	Escherichia coli DH5alpha	WP_000024872.1	MULTISPECIES: multidrug efflux RND transporter permease subunit [Proteobacteria]	1.7e-149	cusA	Cus
TIGR01845	Escherichia coli DH5alpha	WP_000074234.1	MULTISPECIES: cation efflux system protein CusC [Enterobacteriaceae]	2.4e-113	cusC	Cus
TIGR01845	Escherichia coli DH5alpha	WP_000610601.1	MULTISPECIES: multidrug resistance outer membrane protein MdtP [Proteobacteria]	1.2e-81	cusC	Cus
COG0845	Escherichia coli DH5alpha	WP_001295324.1	MULTISPECIES: MexE family multidrug efflux RND transporter periplasmic adaptor subunit [Proteobacteri	4.8e-73	cusB	Cus
COG0845	Escherichia coli DH5alpha	WP_000678989.1	MULTISPECIES: multidrug resistance protein MdtA [Enterobacteriaceae]	8.1e-72	cusB	Cus
COG0845	Escherichia coli DH5alpha	WP_000160334.1	MULTISPECIES: MexX family efflux pump subunit [Proteobacteria]	1.4e-67	cusB	Cus
COG0845	Escherichia coli DH5alpha	WP_001081984.1	MULTISPECIES: multidrug resistance protein MdtE [Proteobacteria]	4.3e-66	cusB	Cus
COG0845	Escherichia coli DH5alpha	WP_000746442.1	MacA family efflux pump subunit [Escherichia coli]	2.6e-64	cusB	Cus
COG0845	Escherichia coli DH5alpha	WP_000976409.1	secretion protein HlyD [Escherichia coli]	7.5e-46	cusB	Cus
COG0845	Escherichia coli DH5alpha	WP_000717157.1	MULTISPECIES: cation efflux system protein CusB [Enterobacteriaceae]	3.3e-45	cusB	Cus
COG0845	Escherichia coli DH5alpha	WP_000446354.1	MULTISPECIES: multidrug transporter subunit MdtN [Enterobacteriaceae]	5.7e-45	cusB	Cus
COG0845	Escherichia coli DH5alpha	WP_001300356.1	MULTISPECIES: HlyD family secretion protein [Proteobacteria]	2.5e-42	cusB	Cus
COG0845	Escherichia coli DH5alpha	WP_000435167.1	MULTISPECIES: multidrug resistance protein EmrK [Proteobacteria]	5.9e-40	cusB	Cus
COG0845	Escherichia coli DH5alpha	WP_001326681.1	MULTISPECIES: multidrug export protein EmrA [Proteobacteria]	4.1e-39	cusB	Cus
COG0845	Escherichia coli DH5alpha	WP_000854021.1	MULTISPECIES: p-hydroxybenzoic acid efflux pump subunit AaeA [Proteobacteria]	2e-37	cusB	Cus
COG0845	Escherichia coli DH5alpha	WP_000361477.1	membrane fusion protein (MFP) of efflux pump [Escherichia coli]	3.8e-33	cusB	Cus
COG0845	Escherichia coli DH5alpha	WP_000364939.1	MULTISPECIES: hypothetical protein [Enterobacteriaceae]	2.4e-32	cusB	Cus
TIGR01386	Escherichia coli DH5alpha	WP_000253839.1	MULTISPECIES: two-component sensor histidine kinase [Enterobacteriaceae]	9.3e-158	cusS/pcoS/copS_psy	Multisystem
TIGR01387	Escherichia coli DH5alpha	WP_001395354.1	MULTISPECIES: DNA-binding response regulator [Enterobacteriaceae]	6.3e-116	cusR/pcoR/copR_psy	Multisystem
TIGR01387	Escherichia coli DH5alpha	WP_000770953.1	MULTISPECIES: DNA-binding response regulator [Proteobacteria]	1.1e-97	cusR/pcoR/copR_psy	Multisystem
TIGR01386	Escherichia coli DH5alpha	WP_000826792.1	two-component sensor histidine kinase [Escherichia coli]	3.5e-95	cusS/pcoS/copS_psy	Multisystem
TIGR01387	Escherichia coli DH5alpha	WP_001221495.1	two-component system response regulator QseB [Escherichia coli]	7.7e-54	cusR/pcoR/copR_psy	Multisystem
TIGR01386	Escherichia coli DH5alpha	WP_000675150.1	MULTISPECIES: two-component sensor histidine kinase [Proteobacteria]	8.8e-53	cusS/pcoS/copS_psy	Multisystem
TIGR01386	Escherichia coli DH5alpha	WP_000673402.1	MULTISPECIES: two-component sensor histidine kinase [Enterobacteriaceae]	1.8e-52	cusS/pcoS/copS_psy	Multisystem
TIGR01386	Escherichia coli DH5alpha	WP_000580417.1	MULTISPECIES: two-component sensor histidine kinase [Proteobacteria]	9.9e-51	cusS/pcoS/copS_psy	Multisystem
TIGR01387	Escherichia coli DH5alpha	WP_000697926.1	DNA-binding response regulator [Escherichia coli]	1.3e-49	cusR/pcoR/copR_psy	Multisystem
TIGR01387	Escherichia coli DH5alpha	WP_000113933.1	MULTISPECIES: DNA-binding response regulator [Proteobacteria]	8.9e-48	cusR/pcoR/copR_psy	Multisystem
TIGR01387	Escherichia coli DH5alpha	WP_001033722.1	MULTISPECIES: DNA-binding response regulator [Proteobacteria]	6.5e-46	cusR/pcoR/copR_psy	Multisystem
TIGR01386	Escherichia coli DH5alpha	WP_000893623.1	MULTISPECIES: PAS domain-containing sensor histidine kinase [Enterobacteriaceae]	9.9e-46	cusS/pcoS/copS_psy	Multisystem
TIGR01387	Escherichia coli DH5alpha	WP_001157751.1	MULTISPECIES: DNA-binding response regulator [Bacteria]	5.2e-45	cusR/pcoR/copR_psy	Multisystem
TIGR01387	Escherichia coli DH5alpha	WP_000186076.1	MULTISPECIES: DNA-binding response regulator [Proteobacteria]	2.2e-44	cusR/pcoR/copR_psy	Multisystem
TIGR01387	Escherichia coli DH5alpha	WP_001188654.1	MULTISPECIES: DNA-binding response regulator [Proteobacteria]	4.2e-44	cusR/pcoR/copR_psy	Multisystem
TIGR01387	Escherichia coli DH5alpha	WP_001265471.1	MULTISPECIES: two-component system response regulator PhoP [Proteobacteria]	7.8e-44	cusR/pcoR/copR_psy	Multisystem
TIGR01386	Escherichia coli DH5alpha	WP_000186450.1	MULTISPECIES: signal transduction histidine kinase [Proteobacteria]	9.1e-40	cusS/pcoS/copS_psy	Multisystem
TIGR01386	Escherichia coli DH5alpha	WP_000732512.1	MULTISPECIES: two-component sensor histidine kinase [Proteobacteria]	1.1e-39	cusS/pcoS/copS_psy	Multisystem
TIGR01387	Escherichia coli DH5alpha	WP_000137877.1	MULTISPECIES: DNA-binding response regulator [Proteobacteria]	3.5e-38	cusR/pcoR/copR_psy	Multisystem
TIGR01387	Escherichia coli DH5alpha	WP_001120125.1	MULTISPECIES: two-component system response regulator TorR [Proteobacteria]	1.8e-37	cusR/pcoR/copR_psy	Multisystem
TIGR01386	Escherichia coli DH5alpha	WP_001219559.1	two-component system sensor histidine kinase CreC [Escherichia coli]	2.7e-36	cusS/pcoS/copS_psy	Multisystem
TIGR01387	Escherichia coli DH5alpha	WP_001092508.1	MULTISPECIES: DNA-binding response regulator [Proteobacteria]	3.2e-36	cusR/pcoR/copR_psy	Multisystem
TIGR01386	Escherichia coli DH5alpha	WP_001300761.1	MULTISPECIES: two-component sensor histidine kinase [Proteobacteria]	1.4e-35	cusS/pcoS/copS_psy	Multisystem
TIGR01480	Escherichia coli DH5alpha	WP_001189647.1	MULTISPECIES: multicopper oxidase [Proteobacteria]	3.2e-35	cueO/pcoA/pcoA_psy	Multisystem
TIGR01387	Escherichia coli DH5alpha	WP_001194358.1	MULTISPECIES: DNA-binding response regulator [Proteobacteria]	3.3e-34	cusR/pcoR/copR_psy	Multisystem
TIGR01386	Escherichia coli DH5alpha	WP_000876011.1	MULTISPECIES: hybrid sensor histidine kinase/response regulator [Proteobacteria]	4.7e-34	cusS/pcoS/copS_psy	Multisystem
TIGR01386	Escherichia coli DH5alpha	WP_001211892.1	MULTISPECIES: two-component sensor histidine kinase [Proteobacteria]	2.5e-30	cusS/pcoS/copS_psy	Multisystem
TIGR01386	Escherichia coli DH5alpha	WP_001310640.1	MULTISPECIES: two-component sensor histidine kinase [Enterobacteriaceae]	9e-30	cusS/pcoS/copS_psy	Multisystem
COG1276	Escherichia coli DH5alpha	WP_000879289.1	MULTISPECIES: hypothetical protein [Proteobacteria]	1e-61	pcoD/copD_psy	Pco/Cop
COG0739	Escherichia coli DH5alpha	WP_001184045.1	MULTISPECIES: murein DD-endopeptidase MepM [Proteobacteria]	6.2e-47	pcoG	Pco/Cop
COG2372	Escherichia coli DH5alpha	WP_000168747.1	MULTISPECIES: hypothetical protein [Proteobacteria]	5.5e-38	pcoC/copC_psy	Pco/Cop
COG0739	Escherichia coli DH5alpha	WP_001272592.1	MULTISPECIES: murein hydrolase activator NlpD [Enterobacteriaceae]	1.3e-36	pcoG	Pco/Cop
COG0739	Escherichia coli DH5alpha	WP_001301085.1	MULTISPECIES: peptidoglycan-binding protein LysM [Enterobacteriaceae]	1.1e-34	pcoG	Pco/Cop
COG0739	Escherichia coli DH5alpha	WP_001214147.1	MULTISPECIES: murein hydrolase activator EnvC [Proteobacteria]	5.8e-34	pcoG	Pco/Cop
COG2217	Escherichia coli KSC1031	WP_023138591.1	MULTISPECIES: copper-translocating P-type ATPase [Enterobacteriaceae]	8.4e-241	copA	Cue
COG2217	Escherichia coli KSC1031	WP_000083962.1	MULTISPECIES: copper-exporting P-type ATPase CopA [Enterobacteriaceae]	1.6e-214	copA	Cue
COG2217	Escherichia coli KSC1031	WP_000106527.1	MULTISPECIES: zinc/cadmium/mercury/lead-transporting ATPase [Enterobacteriaceae]	3.4e-211	copA	Cue
COG2217	Escherichia coli KSC1031	WP_000087970.1	potassium-transporting ATPase subunit B [Escherichia coli]	2e-96	copA	Cue
COG2217	Escherichia coli KSC1031	WP_087548912.1	magnesium-translocating P-type ATPase [Escherichia coli]	5.1e-64	copA	Cue
TIGR02044	Escherichia coli KSC1031	WP_001026747.1	MULTISPECIES: transcriptional regulator [Proteobacteria]	1.3e-62	cueR	Cue
TIGR02044	Escherichia coli KSC1031	WP_000285607.1	MULTISPECIES: heavy metal-responsive transcriptional regulator [Proteobacteria]	2.7e-33	cueR	Cue
COG3696	Escherichia coli KSC1031	WP_011251357.1	MULTISPECIES: CusA/CzcA family heavy metal efflux RND transporter [Enterobacteriaceae]	0	cusA	Cus
COG3696	Escherichia coli KSC1031	WP_087548934.1	CusA/CzcA family heavy metal efflux RND transporter [Escherichia coli]	0	cusA	Cus
COG3696	Escherichia coli KSC1031	WP_057696597.1	multidrug transporter [Escherichia coli]	4.2e-174	cusA	Cus
COG3696	Escherichia coli KSC1031	WP_001197867.1	MULTISPECIES: multidrug resistance protein MdtB [Enterobacteriaceae]	2.8e-173	cusA	Cus
COG3696	Escherichia coli KSC1031	WP_001273136.1	MULTISPECIES: multidrug efflux RND transporter permease subunit [Enterobacteriaceae]	2.6e-165	cusA	Cus
COG3696	Escherichia coli KSC1031	WP_057696264.1	multidrug efflux RND transporter permease subunit [Escherichia coli]	1e-155	cusA	Cus
COG3696	Escherichia coli KSC1031	WP_001132469.1	MULTISPECIES: multidrug efflux RND transporter permease subunit [Enterobacteriaceae]	1.9e-155	cusA	Cus
COG3696	Escherichia coli KSC1031	WP_000024886.1	multidrug efflux RND transporter permease subunit [Escherichia coli]	4.6e-149	cusA	Cus
TIGR01845	Escherichia coli KSC1031	WP_000074237.1	MULTISPECIES: cation transporter [Enterobacteriaceae]	2.6e-113	cusC	Cus
TIGR01845	Escherichia coli KSC1031	WP_022630604.1	MULTISPECIES: hypothetical protein [Enterobacteriaceae]	4.5e-106	cusC	Cus
TIGR01845	Escherichia coli KSC1031	WP_001078107.1	multidrug resistance outer membrane protein MdtQ [Escherichia coli]	2.7e-82	cusC	Cus
TIGR01845	Escherichia coli KSC1031	WP_000610574.1	MULTISPECIES: multidrug resistance transporter [Enterobacteriaceae]	3.8e-81	cusC	Cus
COG0845	Escherichia coli KSC1031	WP_001295324.1	MULTISPECIES: MexE family multidrug efflux RND transporter periplasmic adaptor subunit [Proteobacteri	5.1e-73	cusB	Cus
COG0845	Escherichia coli KSC1031	WP_000678959.1	multidrug transporter subunit MdtA [Escherichia coli]	5.1e-71	cusB	Cus
COG0845	Escherichia coli KSC1031	WP_000160334.1	MULTISPECIES: MexX family efflux pump subunit [Proteobacteria]	1.5e-67	cusB	Cus
COG0845	Escherichia coli KSC1031	WP_001081968.1	efflux RND transporter periplasmic adaptor subunit [Escherichia coli]	7.9e-66	cusB	Cus
COG0845	Escherichia coli KSC1031	WP_000746460.1	MULTISPECIES: MacA family efflux pump subunit [Enterobacteriaceae]	1.5e-64	cusB	Cus
COG0845	Escherichia coli KSC1031	WP_000976401.1	MULTISPECIES: secretion protein HlyD [Enterobacteriaceae]	1.5e-45	cusB	Cus
COG0845	Escherichia coli KSC1031	WP_000717157.1	MULTISPECIES: cation efflux system protein CusB [Enterobacteriaceae]	3.5e-45	cusB	Cus
COG0845	Escherichia coli KSC1031	WP_000446348.1	MULTISPECIES: multidrug transporter subunit MdtN [Enterobacteriaceae]	2e-44	cusB	Cus
COG0845	Escherichia coli KSC1031	WP_001381488.1	MULTISPECIES: efflux RND transporter periplasmic adaptor subunit [Enterobacteriaceae]	7.9e-42	cusB	Cus
COG0845	Escherichia coli KSC1031	WP_001296942.1	MULTISPECIES: HlyD family secretion protein [Enterobacteriaceae]	2.6e-41	cusB	Cus
COG0845	Escherichia coli KSC1031	WP_000435174.1	multidrug resistance protein EmrK [Escherichia coli]	2.4e-40	cusB	Cus
COG0845	Escherichia coli KSC1031	WP_001295175.1	MULTISPECIES: multidrug export protein EmrA [Enterobacteriaceae]	2.6e-39	cusB	Cus
COG0845	Escherichia coli KSC1031	WP_000854021.1	MULTISPECIES: p-hydroxybenzoic acid efflux pump subunit AaeA [Proteobacteria]	2.1e-37	cusB	Cus
COG0845	Escherichia coli KSC1031	WP_000361467.1	MULTISPECIES: membrane protein [Enterobacteriaceae]	2.2e-33	cusB	Cus
COG0845	Escherichia coli KSC1031	WP_000364939.1	MULTISPECIES: hypothetical protein [Enterobacteriaceae]	2.6e-32	cusB	Cus
TIGR01386	Escherichia coli KSC1031	WP_000555737.1	MULTISPECIES: GHKL domain-containing protein [Enterobacterales]	1.7e-188	cusS/pcoS/copS_psy	Multisystem
TIGR01386	Escherichia coli KSC1031	WP_087548943.1	sensor histidine kinase [Escherichia coli]	1.3e-184	cusS/pcoS/copS_psy	Multisystem
TIGR01386	Escherichia coli KSC1031	WP_057696553.1	sensor histidine kinase [Escherichia coli]	2.9e-157	cusS/pcoS/copS_psy	Multisystem
TIGR01387	Escherichia coli KSC1031	WP_001188930.1	MULTISPECIES: DNA-binding response regulator [Proteobacteria]	4.1e-119	cusR/pcoR/copR_psy	Multisystem
TIGR01387	Escherichia coli KSC1031	WP_001339045.1	MULTISPECIES: DNA-binding response regulator [Proteobacteria]	2.2e-115	cusR/pcoR/copR_psy	Multisystem
TIGR01387	Escherichia coli KSC1031	WP_000770941.1	MULTISPECIES: DNA-binding response regulator [Enterobacteriaceae]	3.6e-97	cusR/pcoR/copR_psy	Multisystem
TIGR01387	Escherichia coli KSC1031	WP_000697965.1	MULTISPECIES: DNA-binding response regulator [Enterobacteriaceae]	5.7e-96	cusR/pcoR/copR_psy	Multisystem
TIGR01386	Escherichia coli KSC1031	WP_000826768.1	HAMP domain-containing protein [Escherichia coli]	1.6e-95	cusS/pcoS/copS_psy	Multisystem
TIGR01480	Escherichia coli KSC1031	WP_057107686.1	hypothetical protein [Escherichia coli]	4e-69	cueO/pcoA/pcoA_psy	Multisystem
TIGR01387	Escherichia coli KSC1031	WP_001221502.1	MULTISPECIES: two-component system response regulator QseB [Enterobacteriaceae]	7.9e-54	cusR/pcoR/copR_psy	Multisystem
TIGR01386	Escherichia coli KSC1031	WP_000673354.1	MULTISPECIES: two-component system sensor histidine kinase QseC [Enterobacteriaceae]	1.4e-53	cusS/pcoS/copS_psy	Multisystem
TIGR01386	Escherichia coli KSC1031	WP_000675150.1	MULTISPECIES: two-component sensor histidine kinase [Proteobacteria]	9.4e-53	cusS/pcoS/copS_psy	Multisystem
TIGR01386	Escherichia coli KSC1031	WP_000580417.1	MULTISPECIES: two-component sensor histidine kinase [Proteobacteria]	1.1e-50	cusS/pcoS/copS_psy	Multisystem
TIGR01387	Escherichia coli KSC1031	WP_000697915.1	MULTISPECIES: two-component system response regulator BasR [Proteobacteria]	2.6e-49	cusR/pcoR/copR_psy	Multisystem
TIGR01387	Escherichia coli KSC1031	WP_000113933.1	MULTISPECIES: DNA-binding response regulator [Proteobacteria]	9.4e-48	cusR/pcoR/copR_psy	Multisystem
TIGR01387	Escherichia coli KSC1031	WP_057696593.1	DNA-binding response regulator [Escherichia coli]	7.4e-46	cusR/pcoR/copR_psy	Multisystem
TIGR01386	Escherichia coli KSC1031	WP_000893578.1	MULTISPECIES: two-component system sensor histidine kinase PhoR [Enterobacteriaceae]	1.5e-45	cusS/pcoS/copS_psy	Multisystem
TIGR01387	Escherichia coli KSC1031	WP_001157751.1	MULTISPECIES: DNA-binding response regulator [Bacteria]	5.6e-45	cusR/pcoR/copR_psy	Multisystem
TIGR01387	Escherichia coli KSC1031	WP_000186103.1	MULTISPECIES: two-component system response regulator KdpE [Enterobacteriaceae]	1.3e-44	cusR/pcoR/copR_psy	Multisystem
TIGR01387	Escherichia coli KSC1031	WP_001188666.1	MULTISPECIES: DNA-binding response regulator [Enterobacteriaceae]	2.5e-44	cusR/pcoR/copR_psy	Multisystem
TIGR01387	Escherichia coli KSC1031	WP_001265481.1	MULTISPECIES: two-component system response regulator PhoP [Enterobacteriaceae]	8.5e-44	cusR/pcoR/copR_psy	Multisystem
TIGR01386	Escherichia coli KSC1031	WP_000186450.1	MULTISPECIES: signal transduction histidine kinase [Proteobacteria]	9.6e-40	cusS/pcoS/copS_psy	Multisystem
TIGR01386	Escherichia coli KSC1031	WP_000732526.1	MULTISPECIES: two-component system sensor histidine kinase RstB [Enterobacteriaceae]	1e-39	cusS/pcoS/copS_psy	Multisystem
TIGR01387	Escherichia coli KSC1031	WP_000137877.1	MULTISPECIES: DNA-binding response regulator [Proteobacteria]	3.7e-38	cusR/pcoR/copR_psy	Multisystem
TIGR01387	Escherichia coli KSC1031	WP_001120112.1	MULTISPECIES: two-component system response regulator TorR [Enterobacteriaceae]	3.3e-37	cusR/pcoR/copR_psy	Multisystem
TIGR01387	Escherichia coli KSC1031	WP_001092519.1	MULTISPECIES: two-component system response regulator RstA [Enterobacteriaceae]	5.1e-36	cusR/pcoR/copR_psy	Multisystem
TIGR01386	Escherichia coli KSC1031	WP_001219604.1	MULTISPECIES: two-component system sensor histidine kinase CreC [Enterobacteriaceae]	6.6e-36	cusS/pcoS/copS_psy	Multisystem
TIGR01386	Escherichia coli KSC1031	WP_001315962.1	MULTISPECIES: two-component system sensor histidine kinase BasS [Enterobacteriaceae]	1.6e-35	cusS/pcoS/copS_psy	Multisystem
TIGR01387	Escherichia coli KSC1031	WP_001194358.1	MULTISPECIES: DNA-binding response regulator [Proteobacteria]	3.5e-34	cusR/pcoR/copR_psy	Multisystem
TIGR01386	Escherichia coli KSC1031	WP_000876014.1	MULTISPECIES: hybrid sensor histidine kinase/response regulator [Enterobacteriaceae]	5e-34	cusS/pcoS/copS_psy	Multisystem
TIGR01480	Escherichia coli KSC1031	WP_001189608.1	MULTISPECIES: multicopper oxidase CueO [Enterobacteriaceae]	2.4e-33	cueO/pcoA/pcoA_psy	Multisystem
TIGR01386	Escherichia coli KSC1031	WP_001211921.1	MULTISPECIES: two-component system sensor histidine kinase ZraS [Enterobacteriaceae]	2.5e-30	cusS/pcoS/copS_psy	Multisystem
TIGR01386	Escherichia coli KSC1031	WP_001356143.1	two-component system sensor histidine kinase KdbD [Escherichia coli]	9.9e-30	cusS/pcoS/copS_psy	Multisystem
COG3667	Escherichia coli KSC1031	WP_001242438.1	MULTISPECIES: copper resistance protein B [Proteobacteria]	5.9e-97	pcoB/copB_psy	Pco/Cop
COG1276	Escherichia coli KSC1031	WP_000879280.1	MULTISPECIES: copper resistance protein D [Enterobacteriaceae]	6.8e-62	pcoD/copD_psy	Pco/Cop
COG0739	Escherichia coli KSC1031	WP_001184045.1	MULTISPECIES: murein DD-endopeptidase MepM [Proteobacteria]	6.6e-47	pcoG	Pco/Cop
COG2372	Escherichia coli KSC1031	WP_000204699.1	MULTISPECIES: CopC domain-containing protein YobA [Enterobacteriaceae]	1.2e-37	pcoC/copC_psy	Pco/Cop
COG0739	Escherichia coli KSC1031	WP_001272590.1	MULTISPECIES: lipoprotein NlpD [Proteobacteria]	1.2e-36	pcoG	Pco/Cop
COG1276	Escherichia coli KSC1031	WP_000998778.1	MULTISPECIES: copper resistance protein D [Gammaproteobacteria]	3.7e-36	pcoD/copD_psy	Pco/Cop
COG0739	Escherichia coli KSC1031	WP_001272558.1	MULTISPECIES: lipoprotein [Enterobacteriaceae]	1.5e-34	pcoG	Pco/Cop
COG0739	Escherichia coli KSC1031	WP_001214147.1	MULTISPECIES: murein hydrolase activator EnvC [Proteobacteria]	6.2e-34	pcoG	Pco/Cop
COG0739	Escherichia coli KSC1031	WP_000287499.1	MULTISPECIES: peptidase M23 [Enterobacteriaceae]	1e-33	pcoG	Pco/Cop
COG2372	Escherichia coli KSC1031	WP_000025662.1	MULTISPECIES: copper resistance system chaperone PcoC [Proteobacteria]	3.4e-30	pcoC/copC_psy	Pco/Cop
COG2217	Escherichia coli KSC207	WP_001353604.1	MULTISPECIES: copper-translocating P-type ATPase [Enterobacterales]	1.5e-241	copA	Cue
COG2217	Escherichia coli KSC207	WP_000083962.1	MULTISPECIES: copper-exporting P-type ATPase CopA [Enterobacteriaceae]	1.7e-214	copA	Cue
COG2217	Escherichia coli KSC207	WP_047675648.1	zinc/cadmium/mercury/lead-transporting ATPase [Escherichia coli]	4.2e-211	copA	Cue
COG2217	Escherichia coli KSC207	WP_000087964.1	MULTISPECIES: potassium-transporting ATPase subunit B [Enterobacteriaceae]	1.1e-96	copA	Cue
COG2217	Escherichia coli KSC207	WP_000471866.1	MULTISPECIES: magnesium-translocating P-type ATPase [Enterobacteriaceae]	1.7e-64	copA	Cue
TIGR02044	Escherichia coli KSC207	WP_001026747.1	MULTISPECIES: transcriptional regulator [Proteobacteria]	1.4e-62	cueR	Cue
TIGR02044	Escherichia coli KSC207	WP_000285607.1	MULTISPECIES: heavy metal-responsive transcriptional regulator [Proteobacteria]	2.8e-33	cueR	Cue
COG3696	Escherichia coli KSC207	WP_000573940.1	MULTISPECIES: CusA/CzcA family heavy metal efflux RND transporter [Enterobacteriaceae]	0	cusA	Cus
COG3696	Escherichia coli KSC207	WP_000574029.1	MULTISPECIES: CusA/CzcA family heavy metal efflux RND transporter [Enterobacterales]	0	cusA	Cus
COG3696	Escherichia coli KSC207	WP_000667595.1	multidrug resistance protein MdtC [Escherichia coli]	5.4e-174	cusA	Cus
COG3696	Escherichia coli KSC207	WP_053881322.1	multidrug transporter [Escherichia coli]	3.6e-173	cusA	Cus
COG3696	Escherichia coli KSC207	WP_021578657.1	multidrug efflux RND transporter permease subunit [Escherichia coli]	2.8e-165	cusA	Cus
COG3696	Escherichia coli KSC207	WP_001273212.1	MULTISPECIES: multidrug efflux RND transporter permease subunit [Enterobacteriaceae]	1e-156	cusA	Cus
COG3696	Escherichia coli KSC207	WP_001132469.1	MULTISPECIES: multidrug efflux RND transporter permease subunit [Enterobacteriaceae]	1.9e-155	cusA	Cus
COG3696	Escherichia coli KSC207	WP_000024892.1	MULTISPECIES: multidrug efflux RND transporter permease subunit [Enterobacteriaceae]	1.5e-149	cusA	Cus
TIGR01845	Escherichia coli KSC207	WP_087530511.1	copper transporter [Escherichia coli]	1.8e-113	cusC	Cus
TIGR01845	Escherichia coli KSC207	WP_000475506.1	MULTISPECIES: membrane protein [Enterobacterales]	4.6e-107	cusC	Cus
TIGR01845	Escherichia coli KSC207	WP_001078114.1	MULTISPECIES: multidrug resistance outer membrane protein MdtQ [Enterobacteriaceae]	6.6e-82	cusC	Cus
TIGR01845	Escherichia coli KSC207	WP_023155347.1	MULTISPECIES: multidrug resistance transporter [Enterobacteriaceae]	2.4e-81	cusC	Cus
COG0845	Escherichia coli KSC207	WP_001295324.1	MULTISPECIES: MexE family multidrug efflux RND transporter periplasmic adaptor subunit [Proteobacteri	5.2e-73	cusB	Cus
COG0845	Escherichia coli KSC207	WP_021530578.1	multidrug resistance protein MdtA [Escherichia coli]	1.4e-71	cusB	Cus
COG0845	Escherichia coli KSC207	WP_000160334.1	MULTISPECIES: MexX family efflux pump subunit [Proteobacteria]	1.6e-67	cusB	Cus
COG0845	Escherichia coli KSC207	WP_053881384.1	efflux RND transporter periplasmic adaptor subunit [Escherichia coli]	4.7e-66	cusB	Cus
COG0845	Escherichia coli KSC207	WP_000746460.1	MULTISPECIES: MacA family efflux pump subunit [Enterobacteriaceae]	1.5e-64	cusB	Cus
COG0845	Escherichia coli KSC207	WP_000976401.1	MULTISPECIES: secretion protein HlyD [Enterobacteriaceae]	1.6e-45	cusB	Cus
COG0845	Escherichia coli KSC207	WP_000717162.1	MULTISPECIES: cation efflux system protein CusB [Enterobacteriaceae]	4e-45	cusB	Cus
COG0845	Escherichia coli KSC207	WP_087530491.1	multidrug transporter subunit MdtN [Escherichia coli]	5.8e-45	cusB	Cus
COG0845	Escherichia coli KSC207	WP_000157620.1	MULTISPECIES: efflux RND transporter periplasmic adaptor subunit [Gammaproteobacteria]	7.4e-42	cusB	Cus
COG0845	Escherichia coli KSC207	WP_001296942.1	MULTISPECIES: HlyD family secretion protein [Enterobacteriaceae]	2.7e-41	cusB	Cus
COG0845	Escherichia coli KSC207	WP_000435167.1	MULTISPECIES: multidrug resistance protein EmrK [Proteobacteria]	6.4e-40	cusB	Cus
COG0845	Escherichia coli KSC207	WP_001295175.1	MULTISPECIES: multidrug export protein EmrA [Enterobacteriaceae]	2.7e-39	cusB	Cus
COG0845	Escherichia coli KSC207	WP_000854033.1	MULTISPECIES: p-hydroxybenzoic acid efflux pump subunit AaeA [Enterobacteriaceae]	9.9e-38	cusB	Cus
COG0845	Escherichia coli KSC207	WP_000361482.1	MULTISPECIES: membrane protein [Enterobacteriaceae]	5.4e-34	cusB	Cus
COG0845	Escherichia coli KSC207	WP_000364939.1	MULTISPECIES: hypothetical protein [Enterobacteriaceae]	2.6e-32	cusB	Cus
COG5569	Escherichia coli KSC207	WP_000709865.1	MULTISPECIES: cation transporter [Enterobacteriaceae]	8.3e-30	cusF	Cus
TIGR01480	Escherichia coli KSC207	WP_000925240.1	MULTISPECIES: multicopper oxidase PcoA [Enterobacterales]	6.3e-300	cueO/pcoA/pcoA_psy	Multisystem
TIGR01386	Escherichia coli KSC207	WP_000555736.1	MULTISPECIES: two-component sensor histidine kinase [Enterobacteriaceae]	1.1e-188	cusS/pcoS/copS_psy	Multisystem
TIGR01386	Escherichia coli KSC207	WP_058806021.1	MULTISPECIES: sensor histidine kinase [Enterobacteriaceae]	1.1e-185	cusS/pcoS/copS_psy	Multisystem
TIGR01386	Escherichia coli KSC207	WP_000253830.1	MULTISPECIES: HAMP domain-containing protein [Enterobacteriaceae]	3.1e-157	cusS/pcoS/copS_psy	Multisystem
TIGR01387	Escherichia coli KSC207	WP_001188930.1	MULTISPECIES: DNA-binding response regulator [Proteobacteria]	4.2e-119	cusR/pcoR/copR_psy	Multisystem
TIGR01387	Escherichia coli KSC207	WP_001339045.1	MULTISPECIES: DNA-binding response regulator [Proteobacteria]	2.3e-115	cusR/pcoR/copR_psy	Multisystem
TIGR01387	Escherichia coli KSC207	WP_000770953.1	MULTISPECIES: DNA-binding response regulator [Proteobacteria]	1.2e-97	cusR/pcoR/copR_psy	Multisystem
TIGR01387	Escherichia coli KSC207	WP_000697968.1	MULTISPECIES: DNA-binding response regulator [Proteobacteria]	6.4e-97	cusR/pcoR/copR_psy	Multisystem
TIGR01386	Escherichia coli KSC207	WP_000826738.1	HAMP domain-containing protein [Escherichia coli]	4.9e-95	cusS/pcoS/copS_psy	Multisystem
TIGR01387	Escherichia coli KSC207	WP_001221502.1	MULTISPECIES: two-component system response regulator QseB [Enterobacteriaceae]	8.1e-54	cusR/pcoR/copR_psy	Multisystem
TIGR01386	Escherichia coli KSC207	WP_000673354.1	MULTISPECIES: two-component system sensor histidine kinase QseC [Enterobacteriaceae]	1.5e-53	cusS/pcoS/copS_psy	Multisystem
TIGR01386	Escherichia coli KSC207	WP_000675150.1	MULTISPECIES: two-component sensor histidine kinase [Proteobacteria]	9.6e-53	cusS/pcoS/copS_psy	Multisystem
TIGR01386	Escherichia coli KSC207	WP_000580417.1	MULTISPECIES: two-component sensor histidine kinase [Proteobacteria]	1.1e-50	cusS/pcoS/copS_psy	Multisystem
TIGR01387	Escherichia coli KSC207	WP_000697919.1	MULTISPECIES: two-component system response regulator BasR [Enterobacteriaceae]	2.9e-49	cusR/pcoR/copR_psy	Multisystem
TIGR01387	Escherichia coli KSC207	WP_000113933.1	MULTISPECIES: DNA-binding response regulator [Proteobacteria]	9.7e-48	cusR/pcoR/copR_psy	Multisystem
TIGR01387	Escherichia coli KSC207	WP_001033722.1	MULTISPECIES: DNA-binding response regulator [Proteobacteria]	7.1e-46	cusR/pcoR/copR_psy	Multisystem
TIGR01386	Escherichia coli KSC207	WP_000893603.1	MULTISPECIES: PAS domain-containing sensor histidine kinase [Enterobacteriaceae]	1.5e-45	cusS/pcoS/copS_psy	Multisystem
TIGR01387	Escherichia coli KSC207	WP_001157751.1	MULTISPECIES: DNA-binding response regulator [Bacteria]	5.7e-45	cusR/pcoR/copR_psy	Multisystem
TIGR01387	Escherichia coli KSC207	WP_000186103.1	MULTISPECIES: two-component system response regulator KdpE [Enterobacteriaceae]	1.3e-44	cusR/pcoR/copR_psy	Multisystem
TIGR01387	Escherichia coli KSC207	WP_001188666.1	MULTISPECIES: DNA-binding response regulator [Enterobacteriaceae]	2.6e-44	cusR/pcoR/copR_psy	Multisystem
TIGR01387	Escherichia coli KSC207	WP_001265481.1	MULTISPECIES: two-component system response regulator PhoP [Enterobacteriaceae]	8.7e-44	cusR/pcoR/copR_psy	Multisystem
TIGR01386	Escherichia coli KSC207	WP_000732497.1	MULTISPECIES: two-component sensor histidine kinase [Enterobacteriaceae]	6.9e-40	cusS/pcoS/copS_psy	Multisystem
TIGR01386	Escherichia coli KSC207	WP_000186450.1	MULTISPECIES: signal transduction histidine kinase [Proteobacteria]	9.9e-40	cusS/pcoS/copS_psy	Multisystem
TIGR01387	Escherichia coli KSC207	WP_000137873.1	MULTISPECIES: two-component system response regulator BaeR [Enterobacteriaceae]	7.5e-38	cusR/pcoR/copR_psy	Multisystem
TIGR01387	Escherichia coli KSC207	WP_001120112.1	MULTISPECIES: two-component system response regulator TorR [Enterobacteriaceae]	3.4e-37	cusR/pcoR/copR_psy	Multisystem
TIGR01387	Escherichia coli KSC207	WP_001092519.1	MULTISPECIES: two-component system response regulator RstA [Enterobacteriaceae]	5.2e-36	cusR/pcoR/copR_psy	Multisystem
TIGR01386	Escherichia coli KSC207	WP_001219605.1	MULTISPECIES: two-component system sensor histidine kinase CreC [Enterobacteriaceae]	5.3e-36	cusS/pcoS/copS_psy	Multisystem
TIGR01386	Escherichia coli KSC207	WP_001315962.1	MULTISPECIES: two-component system sensor histidine kinase BasS [Enterobacteriaceae]	1.6e-35	cusS/pcoS/copS_psy	Multisystem
TIGR01480	Escherichia coli KSC207	WP_001189647.1	MULTISPECIES: multicopper oxidase [Proteobacteria]	3.5e-35	cueO/pcoA/pcoA_psy	Multisystem
TIGR01387	Escherichia coli KSC207	WP_001194358.1	MULTISPECIES: DNA-binding response regulator [Proteobacteria]	3.6e-34	cusR/pcoR/copR_psy	Multisystem
TIGR01386	Escherichia coli KSC207	WP_000876014.1	MULTISPECIES: hybrid sensor histidine kinase/response regulator [Enterobacteriaceae]	5.2e-34	cusS/pcoS/copS_psy	Multisystem
TIGR01386	Escherichia coli KSC207	WP_001211921.1	MULTISPECIES: two-component system sensor histidine kinase ZraS [Enterobacteriaceae]	2.5e-30	cusS/pcoS/copS_psy	Multisystem
COG3667	Escherichia coli KSC207	WP_058806022.1	MULTISPECIES: copper resistance protein B [Enterobacteriaceae]	2.3e-96	pcoB/copB_psy	Pco/Cop
COG1276	Escherichia coli KSC207	WP_000879282.1	MULTISPECIES: hypothetical protein [Enterobacteriaceae]	1.7e-61	pcoD/copD_psy	Pco/Cop
COG0739	Escherichia coli KSC207	WP_001184045.1	MULTISPECIES: murein DD-endopeptidase MepM [Proteobacteria]	6.7e-47	pcoG	Pco/Cop
COG2372	Escherichia coli KSC207	WP_000204699.1	MULTISPECIES: CopC domain-containing protein YobA [Enterobacteriaceae]	1.2e-37	pcoC/copC_psy	Pco/Cop
COG0739	Escherichia coli KSC207	WP_001272590.1	MULTISPECIES: lipoprotein NlpD [Proteobacteria]	1.2e-36	pcoG	Pco/Cop
COG1276	Escherichia coli KSC207	WP_000998778.1	MULTISPECIES: copper resistance protein D [Gammaproteobacteria]	3.8e-36	pcoD/copD_psy	Pco/Cop
COG0739	Escherichia coli KSC207	WP_001272558.1	MULTISPECIES: lipoprotein [Enterobacteriaceae]	1.5e-34	pcoG	Pco/Cop
COG0739	Escherichia coli KSC207	WP_001214147.1	MULTISPECIES: murein hydrolase activator EnvC [Proteobacteria]	6.4e-34	pcoG	Pco/Cop
COG0739	Escherichia coli KSC207	WP_000287501.1	MULTISPECIES: peptidase [Gammaproteobacteria]	9e-34	pcoG	Pco/Cop
COG2372	Escherichia coli KSC207	WP_000025662.1	MULTISPECIES: copper resistance system chaperone PcoC [Proteobacteria]	3.5e-30	pcoC/copC_psy	Pco/Cop
COG2217	Escherichia coli KSC64	WP_023138591.1	MULTISPECIES: copper-translocating P-type ATPase [Enterobacteriaceae]	8.1e-241	copA	Cue
COG2217	Escherichia coli KSC64	WP_000083962.1	MULTISPECIES: copper-exporting P-type ATPase CopA [Enterobacteriaceae]	1.6e-214	copA	Cue
COG2217	Escherichia coli KSC64	WP_000106527.1	MULTISPECIES: zinc/cadmium/mercury/lead-transporting ATPase [Enterobacteriaceae]	3.3e-211	copA	Cue
COG2217	Escherichia coli KSC64	WP_000087970.1	potassium-transporting ATPase subunit B [Escherichia coli]	1.9e-96	copA	Cue
COG2217	Escherichia coli KSC64	WP_000471866.1	MULTISPECIES: magnesium-translocating P-type ATPase [Enterobacteriaceae]	1.6e-64	copA	Cue
TIGR02044	Escherichia coli KSC64	WP_001026747.1	MULTISPECIES: transcriptional regulator [Proteobacteria]	1.3e-62	cueR	Cue
TIGR02044	Escherichia coli KSC64	WP_000285607.1	MULTISPECIES: heavy metal-responsive transcriptional regulator [Proteobacteria]	2.6e-33	cueR	Cue
COG3696	Escherichia coli KSC64	WP_020219104.1	MULTISPECIES: CusA/CzcA family heavy metal efflux RND transporter [Enterobacteriaceae]	0	cusA	Cus
COG3696	Escherichia coli KSC64	WP_087514592.1	CusA/CzcA family heavy metal efflux RND transporter [Escherichia coli]	0	cusA	Cus
COG3696	Escherichia coli KSC64	WP_040088193.1	multidrug resistance protein MdtC [Escherichia coli]	2.6e-174	cusA	Cus
COG3696	Escherichia coli KSC64	WP_001197875.1	MULTISPECIES: multidrug resistance protein MdtB [Enterobacteriaceae]	3.5e-173	cusA	Cus
COG3696	Escherichia coli KSC64	WP_001273141.1	MULTISPECIES: multidrug efflux RND transporter permease subunit [Enterobacteriaceae]	1.5e-165	cusA	Cus
COG3696	Escherichia coli KSC64	WP_087514532.1	AcrB/AcrD/AcrF family protein [Escherichia coli]	1.7e-155	cusA	Cus
COG3696	Escherichia coli KSC64	WP_001132469.1	MULTISPECIES: multidrug efflux RND transporter permease subunit [Enterobacteriaceae]	1.8e-155	cusA	Cus
COG3696	Escherichia coli KSC64	WP_000024892.1	MULTISPECIES: multidrug efflux RND transporter permease subunit [Enterobacteriaceae]	1.4e-149	cusA	Cus
TIGR01845	Escherichia coli KSC64	WP_047089056.1	copper transporter [Escherichia coli]	1.2e-112	cusC	Cus
TIGR01845	Escherichia coli KSC64	WP_000475507.1	MULTISPECIES: hypothetical protein [Enterobacteriaceae]	1.7e-107	cusC	Cus
TIGR01845	Escherichia coli KSC64	WP_001078114.1	MULTISPECIES: multidrug resistance outer membrane protein MdtQ [Enterobacteriaceae]	6.1e-82	cusC	Cus
TIGR01845	Escherichia coli KSC64	WP_000610574.1	MULTISPECIES: multidrug resistance transporter [Enterobacteriaceae]	3.6e-81	cusC	Cus
COG0845	Escherichia coli KSC64	WP_087514587.1	efflux RND transporter periplasmic adaptor subunit [Escherichia coli]	5.4e-73	cusB	Cus
COG0845	Escherichia coli KSC64	WP_087514686.1	multidrug transporter subunit MdtA [Escherichia coli]	1.9e-71	cusB	Cus
COG0845	Escherichia coli KSC64	WP_000160334.1	MULTISPECIES: MexX family efflux pump subunit [Proteobacteria]	1.5e-67	cusB	Cus
COG0845	Escherichia coli KSC64	WP_001081984.1	MULTISPECIES: multidrug resistance protein MdtE [Proteobacteria]	4.4e-66	cusB	Cus
COG0845	Escherichia coli KSC64	WP_000746460.1	MULTISPECIES: MacA family efflux pump subunit [Enterobacteriaceae]	1.4e-64	cusB	Cus
COG0845	Escherichia coli KSC64	WP_000976401.1	MULTISPECIES: secretion protein HlyD [Enterobacteriaceae]	1.5e-45	cusB	Cus
COG0845	Escherichia coli KSC64	WP_000717147.1	MULTISPECIES: efflux RND transporter periplasmic adaptor subunit [Enterobacteriaceae]	3.9e-45	cusB	Cus
COG0845	Escherichia coli KSC64	WP_000446355.1	multidrug transporter subunit MdtN [Escherichia coli]	1.1e-44	cusB	Cus
COG0845	Escherichia coli KSC64	WP_001381488.1	MULTISPECIES: efflux RND transporter periplasmic adaptor subunit [Enterobacteriaceae]	7.6e-42	cusB	Cus
COG0845	Escherichia coli KSC64	WP_001296942.1	MULTISPECIES: HlyD family secretion protein [Enterobacteriaceae]	2.5e-41	cusB	Cus
COG0845	Escherichia coli KSC64	WP_000435174.1	multidrug resistance protein EmrK [Escherichia coli]	2.3e-40	cusB	Cus
COG0845	Escherichia coli KSC64	WP_001295175.1	MULTISPECIES: multidrug export protein EmrA [Enterobacteriaceae]	2.5e-39	cusB	Cus
COG0845	Escherichia coli KSC64	WP_000854021.1	MULTISPECIES: p-hydroxybenzoic acid efflux pump subunit AaeA [Proteobacteria]	2.1e-37	cusB	Cus
COG0845	Escherichia coli KSC64	WP_000361491.1	MULTISPECIES: membrane protein [Proteobacteria]	1.1e-33	cusB	Cus
COG0845	Escherichia coli KSC64	WP_000364939.1	MULTISPECIES: hypothetical protein [Enterobacteriaceae]	2.5e-32	cusB	Cus
TIGR01480	Escherichia coli KSC64	WP_000925240.1	MULTISPECIES: multicopper oxidase PcoA [Enterobacterales]	5.9e-300	cueO/pcoA/pcoA_psy	Multisystem
TIGR01386	Escherichia coli KSC64	WP_000555736.1	MULTISPECIES: two-component sensor histidine kinase [Enterobacteriaceae]	1.1e-188	cusS/pcoS/copS_psy	Multisystem
TIGR01386	Escherichia coli KSC64	WP_001211180.1	MULTISPECIES: sensor histidine kinase [Enterobacteriaceae]	1.9e-185	cusS/pcoS/copS_psy	Multisystem
TIGR01386	Escherichia coli KSC64	WP_000253830.1	MULTISPECIES: HAMP domain-containing protein [Enterobacteriaceae]	2.9e-157	cusS/pcoS/copS_psy	Multisystem
TIGR01387	Escherichia coli KSC64	WP_001188930.1	MULTISPECIES: DNA-binding response regulator [Proteobacteria]	4e-119	cusR/pcoR/copR_psy	Multisystem
TIGR01387	Escherichia coli KSC64	WP_001339045.1	MULTISPECIES: DNA-binding response regulator [Proteobacteria]	2.1e-115	cusR/pcoR/copR_psy	Multisystem
TIGR01387	Escherichia coli KSC64	WP_000770941.1	MULTISPECIES: DNA-binding response regulator [Enterobacteriaceae]	3.5e-97	cusR/pcoR/copR_psy	Multisystem
TIGR01387	Escherichia coli KSC64	WP_000697968.1	MULTISPECIES: DNA-binding response regulator [Proteobacteria]	6e-97	cusR/pcoR/copR_psy	Multisystem
TIGR01386	Escherichia coli KSC64	WP_000826790.1	MULTISPECIES: two-component sensor histidine kinase [Enterobacteriaceae]	5.7e-95	cusS/pcoS/copS_psy	Multisystem
TIGR01387	Escherichia coli KSC64	WP_001221502.1	MULTISPECIES: two-component system response regulator QseB [Enterobacteriaceae]	7.6e-54	cusR/pcoR/copR_psy	Multisystem
TIGR01386	Escherichia coli KSC64	WP_000673355.1	MULTISPECIES: two-component system sensor histidine kinase QseC [Enterobacteriaceae]	4.1e-53	cusS/pcoS/copS_psy	Multisystem
TIGR01386	Escherichia coli KSC64	WP_000675144.1	MULTISPECIES: two-component system sensor histidine kinase BaeA [Enterobacteriaceae]	1.6e-52	cusS/pcoS/copS_psy	Multisystem
TIGR01386	Escherichia coli KSC64	WP_000580417.1	MULTISPECIES: two-component sensor histidine kinase [Proteobacteria]	1e-50	cusS/pcoS/copS_psy	Multisystem
TIGR01387	Escherichia coli KSC64	WP_087514560.1	two-component system response regulator BasR [Escherichia coli]	2.6e-49	cusR/pcoR/copR_psy	Multisystem
TIGR01387	Escherichia coli KSC64	WP_000113933.1	MULTISPECIES: DNA-binding response regulator [Proteobacteria]	9.1e-48	cusR/pcoR/copR_psy	Multisystem
TIGR01387	Escherichia coli KSC64	WP_001033722.1	MULTISPECIES: DNA-binding response regulator [Proteobacteria]	6.6e-46	cusR/pcoR/copR_psy	Multisystem
TIGR01386	Escherichia coli KSC64	WP_000893603.1	MULTISPECIES: PAS domain-containing sensor histidine kinase [Enterobacteriaceae]	1.4e-45	cusS/pcoS/copS_psy	Multisystem
TIGR01387	Escherichia coli KSC64	WP_001157751.1	MULTISPECIES: DNA-binding response regulator [Bacteria]	5.4e-45	cusR/pcoR/copR_psy	Multisystem
TIGR01387	Escherichia coli KSC64	WP_000186103.1	MULTISPECIES: two-component system response regulator KdpE [Enterobacteriaceae]	1.2e-44	cusR/pcoR/copR_psy	Multisystem
TIGR01387	Escherichia coli KSC64	WP_001265481.1	MULTISPECIES: two-component system response regulator PhoP [Enterobacteriaceae]	8.1e-44	cusR/pcoR/copR_psy	Multisystem
TIGR01387	Escherichia coli KSC64	WP_001188659.1	MULTISPECIES: two-component system response regulator CreB [Enterobacteriaceae]	9.6e-44	cusR/pcoR/copR_psy	Multisystem
TIGR01386	Escherichia coli KSC64	WP_000186450.1	MULTISPECIES: signal transduction histidine kinase [Proteobacteria]	9.3e-40	cusS/pcoS/copS_psy	Multisystem
TIGR01386	Escherichia coli KSC64	WP_000732487.1	MULTISPECIES: two-component system sensor histidine kinase RstB [Enterobacteriaceae]	1e-39	cusS/pcoS/copS_psy	Multisystem
TIGR01387	Escherichia coli KSC64	WP_000137861.1	two-component system response regulator BaeR [Escherichia coli]	3.6e-38	cusR/pcoR/copR_psy	Multisystem
TIGR01387	Escherichia coli KSC64	WP_001120112.1	MULTISPECIES: two-component system response regulator TorR [Enterobacteriaceae]	3.2e-37	cusR/pcoR/copR_psy	Multisystem
TIGR01387	Escherichia coli KSC64	WP_001092504.1	MULTISPECIES: DNA-binding response regulator [Enterobacteriaceae]	3.5e-36	cusR/pcoR/copR_psy	Multisystem
TIGR01386	Escherichia coli KSC64	WP_001315962.1	MULTISPECIES: two-component system sensor histidine kinase BasS [Enterobacteriaceae]	1.5e-35	cusS/pcoS/copS_psy	Multisystem
TIGR01387	Escherichia coli KSC64	WP_001194358.1	MULTISPECIES: DNA-binding response regulator [Proteobacteria]	3.4e-34	cusR/pcoR/copR_psy	Multisystem
TIGR01480	Escherichia coli KSC64	WP_001189600.1	MULTISPECIES: multicopper oxidase CueO [Enterobacteriaceae]	3.6e-34	cueO/pcoA/pcoA_psy	Multisystem
TIGR01386	Escherichia coli KSC64	WP_000876014.1	MULTISPECIES: hybrid sensor histidine kinase/response regulator [Enterobacteriaceae]	4.8e-34	cusS/pcoS/copS_psy	Multisystem
TIGR01386	Escherichia coli KSC64	WP_001211910.1	two-component system sensor histidine kinase ZraS [Escherichia coli]	5.8e-30	cusS/pcoS/copS_psy	Multisystem
TIGR01386	Escherichia coli KSC64	WP_001356143.1	two-component system sensor histidine kinase KdbD [Escherichia coli]	9.5e-30	cusS/pcoS/copS_psy	Multisystem
COG3667	Escherichia coli KSC64	WP_001242438.1	MULTISPECIES: copper resistance protein B [Proteobacteria]	5.6e-97	pcoB/copB_psy	Pco/Cop
COG1276	Escherichia coli KSC64	WP_000879280.1	MULTISPECIES: copper resistance protein D [Enterobacteriaceae]	6.6e-62	pcoD/copD_psy	Pco/Cop
COG0739	Escherichia coli KSC64	WP_001184045.1	MULTISPECIES: murein DD-endopeptidase MepM [Proteobacteria]	6.3e-47	pcoG	Pco/Cop
COG2372	Escherichia coli KSC64	WP_000204699.1	MULTISPECIES: CopC domain-containing protein YobA [Enterobacteriaceae]	1.1e-37	pcoC/copC_psy	Pco/Cop
COG0739	Escherichia coli KSC64	WP_001272590.1	MULTISPECIES: lipoprotein NlpD [Proteobacteria]	1.1e-36	pcoG	Pco/Cop
COG1276	Escherichia coli KSC64	WP_000998778.1	MULTISPECIES: copper resistance protein D [Gammaproteobacteria]	3.6e-36	pcoD/copD_psy	Pco/Cop
COG0739	Escherichia coli KSC64	WP_001272558.1	MULTISPECIES: lipoprotein [Enterobacteriaceae]	1.4e-34	pcoG	Pco/Cop
COG0739	Escherichia coli KSC64	WP_005155584.1	MULTISPECIES: murein hydrolase activator EnvC [Enterobacteriaceae]	6.7e-34	pcoG	Pco/Cop
COG0739	Escherichia coli KSC64	WP_000287501.1	MULTISPECIES: peptidase [Gammaproteobacteria]	8.4e-34	pcoG	Pco/Cop
COG2372	Escherichia coli KSC64	WP_020219105.1	MULTISPECIES: copper resistance system chaperone PcoC [Enterobacteriaceae]	2.9e-30	pcoC/copC_psy	Pco/Cop
COG2217	Escherichia coli KSC9	WP_023138591.1	MULTISPECIES: copper-translocating P-type ATPase [Enterobacteriaceae]	8.3e-241	copA	Cue
COG2217	Escherichia coli KSC9	WP_000083965.1	MULTISPECIES: copper-exporting P-type ATPase CopA [Enterobacteriaceae]	1.9e-214	copA	Cue
COG2217	Escherichia coli KSC9	WP_000106559.1	MULTISPECIES: zinc/cadmium/mercury/lead-transporting ATPase [Enterobacteriaceae]	6.2e-211	copA	Cue
COG2217	Escherichia coli KSC9	WP_000087967.1	MULTISPECIES: potassium-transporting ATPase subunit B [Enterobacteriaceae]	1.5e-96	copA	Cue
COG2217	Escherichia coli KSC9	WP_000471889.1	MULTISPECIES: magnesium-translocating P-type ATPase [Proteobacteria]	1.6e-64	copA	Cue
TIGR02044	Escherichia coli KSC9	WP_001026747.1	MULTISPECIES: transcriptional regulator [Proteobacteria]	1.3e-62	cueR	Cue
TIGR02044	Escherichia coli KSC9	WP_000285607.1	MULTISPECIES: heavy metal-responsive transcriptional regulator [Proteobacteria]	2.7e-33	cueR	Cue
COG3696	Escherichia coli KSC9	WP_000573943.1	MULTISPECIES: CusA/CzcA family heavy metal efflux RND transporter [Enterobacteriaceae]	0	cusA	Cus
COG3696	Escherichia coli KSC9	WP_020219104.1	MULTISPECIES: CusA/CzcA family heavy metal efflux RND transporter [Enterobacteriaceae]	0	cusA	Cus
COG3696	Escherichia coli KSC9	WP_000667585.1	MULTISPECIES: multidrug resistance protein MdtC [Proteobacteria]	4.1e-174	cusA	Cus
COG3696	Escherichia coli KSC9	WP_001543944.1	MULTISPECIES: multidrug resistance protein MdtB [Enterobacteriaceae]	4.6e-173	cusA	Cus
COG3696	Escherichia coli KSC9	WP_001273141.1	MULTISPECIES: multidrug efflux RND transporter permease subunit [Enterobacteriaceae]	1.5e-165	cusA	Cus
COG3696	Escherichia coli KSC9	WP_001273212.1	MULTISPECIES: multidrug efflux RND transporter permease subunit [Enterobacteriaceae]	9.9e-157	cusA	Cus
COG3696	Escherichia coli KSC9	WP_001132469.1	MULTISPECIES: multidrug efflux RND transporter permease subunit [Enterobacteriaceae]	1.8e-155	cusA	Cus
COG3696	Escherichia coli KSC9	WP_000024892.1	MULTISPECIES: multidrug efflux RND transporter permease subunit [Enterobacteriaceae]	1.5e-149	cusA	Cus
TIGR01845	Escherichia coli KSC9	WP_000074245.1	MULTISPECIES: cation transporter [Enterobacteriaceae]	1.8e-112	cusC	Cus
TIGR01845	Escherichia coli KSC9	WP_000475507.1	MULTISPECIES: hypothetical protein [Enterobacteriaceae]	1.8e-107	cusC	Cus
TIGR01845	Escherichia coli KSC9	WP_001078114.1	MULTISPECIES: multidrug resistance outer membrane protein MdtQ [Enterobacteriaceae]	6.3e-82	cusC	Cus
TIGR01845	Escherichia coli KSC9	WP_000610574.1	MULTISPECIES: multidrug resistance transporter [Enterobacteriaceae]	3.7e-81	cusC	Cus
COG0845	Escherichia coli KSC9	WP_001295324.1	MULTISPECIES: MexE family multidrug efflux RND transporter periplasmic adaptor subunit [Proteobacteri	5e-73	cusB	Cus
COG0845	Escherichia coli KSC9	WP_000678962.1	MULTISPECIES: multidrug resistance protein MdtA [Enterobacteriaceae]	1.6e-71	cusB	Cus
COG0845	Escherichia coli KSC9	WP_000160334.1	MULTISPECIES: MexX family efflux pump subunit [Proteobacteria]	1.5e-67	cusB	Cus
COG0845	Escherichia coli KSC9	WP_001081984.1	MULTISPECIES: multidrug resistance protein MdtE [Proteobacteria]	4.6e-66	cusB	Cus
COG0845	Escherichia coli KSC9	WP_000746460.1	MULTISPECIES: MacA family efflux pump subunit [Enterobacteriaceae]	1.5e-64	cusB	Cus
COG0845	Escherichia coli KSC9	WP_000976380.1	MULTISPECIES: secretion protein HlyD [Enterobacteriaceae]	1.5e-45	cusB	Cus
COG0845	Escherichia coli KSC9	WP_000739021.1	MULTISPECIES: efflux RND transporter periplasmic adaptor subunit [Enterobacteriaceae]	2.7e-45	cusB	Cus
COG0845	Escherichia coli KSC9	WP_000446374.1	MULTISPECIES: multidrug transporter subunit MdtN [Enterobacteriaceae]	1.4e-44	cusB	Cus
COG0845	Escherichia coli KSC9	WP_001381488.1	MULTISPECIES: efflux RND transporter periplasmic adaptor subunit [Enterobacteriaceae]	7.8e-42	cusB	Cus
COG0845	Escherichia coli KSC9	WP_001296942.1	MULTISPECIES: HlyD family secretion protein [Enterobacteriaceae]	2.6e-41	cusB	Cus
COG0845	Escherichia coli KSC9	WP_000435162.1	MULTISPECIES: multidrug resistance protein EmrK [Enterobacteriaceae]	5.9e-40	cusB	Cus
COG0845	Escherichia coli KSC9	WP_001295175.1	MULTISPECIES: multidrug export protein EmrA [Enterobacteriaceae]	2.6e-39	cusB	Cus
COG0845	Escherichia coli KSC9	WP_000854033.1	MULTISPECIES: p-hydroxybenzoic acid efflux pump subunit AaeA [Enterobacteriaceae]	9.6e-38	cusB	Cus
COG0845	Escherichia coli KSC9	WP_000361485.1	MULTISPECIES: membrane protein [Enterobacteriaceae]	3.7e-33	cusB	Cus
COG0845	Escherichia coli KSC9	WP_000364939.1	MULTISPECIES: hypothetical protein [Enterobacteriaceae]	2.5e-32	cusB	Cus
TIGR01480	Escherichia coli KSC9	WP_000925240.1	MULTISPECIES: multicopper oxidase PcoA [Enterobacterales]	6.1e-300	cueO/pcoA/pcoA_psy	Multisystem
TIGR01386	Escherichia coli KSC9	WP_000555736.1	MULTISPECIES: two-component sensor histidine kinase [Enterobacteriaceae]	1.1e-188	cusS/pcoS/copS_psy	Multisystem
TIGR01386	Escherichia coli KSC9	WP_001211180.1	MULTISPECIES: sensor histidine kinase [Enterobacteriaceae]	2e-185	cusS/pcoS/copS_psy	Multisystem
TIGR01386	Escherichia coli KSC9	WP_000253830.1	MULTISPECIES: HAMP domain-containing protein [Enterobacteriaceae]	3e-157	cusS/pcoS/copS_psy	Multisystem
TIGR01387	Escherichia coli KSC9	WP_001188930.1	MULTISPECIES: DNA-binding response regulator [Proteobacteria]	4.1e-119	cusR/pcoR/copR_psy	Multisystem
TIGR01387	Escherichia coli KSC9	WP_001339045.1	MULTISPECIES: DNA-binding response regulator [Proteobacteria]	2.2e-115	cusR/pcoR/copR_psy	Multisystem
TIGR01387	Escherichia coli KSC9	WP_000770953.1	MULTISPECIES: DNA-binding response regulator [Proteobacteria]	1.2e-97	cusR/pcoR/copR_psy	Multisystem
TIGR01387	Escherichia coli KSC9	WP_000697968.1	MULTISPECIES: DNA-binding response regulator [Proteobacteria]	6.2e-97	cusR/pcoR/copR_psy	Multisystem
TIGR01386	Escherichia coli KSC9	WP_000826805.1	HAMP domain-containing protein [Escherichia coli]	6.4e-95	cusS/pcoS/copS_psy	Multisystem
TIGR01387	Escherichia coli KSC9	WP_001221502.1	MULTISPECIES: two-component system response regulator QseB [Enterobacteriaceae]	7.9e-54	cusR/pcoR/copR_psy	Multisystem
TIGR01386	Escherichia coli KSC9	WP_000673354.1	MULTISPECIES: two-component system sensor histidine kinase QseC [Enterobacteriaceae]	1.4e-53	cusS/pcoS/copS_psy	Multisystem
TIGR01386	Escherichia coli KSC9	WP_000675150.1	MULTISPECIES: two-component sensor histidine kinase [Proteobacteria]	9.3e-53	cusS/pcoS/copS_psy	Multisystem
TIGR01386	Escherichia coli KSC9	WP_000580417.1	MULTISPECIES: two-component sensor histidine kinase [Proteobacteria]	1e-50	cusS/pcoS/copS_psy	Multisystem
TIGR01387	Escherichia coli KSC9	WP_000697915.1	MULTISPECIES: two-component system response regulator BasR [Proteobacteria]	2.6e-49	cusR/pcoR/copR_psy	Multisystem
TIGR01387	Escherichia coli KSC9	WP_000113933.1	MULTISPECIES: DNA-binding response regulator [Proteobacteria]	9.3e-48	cusR/pcoR/copR_psy	Multisystem
TIGR01387	Escherichia coli KSC9	WP_001033722.1	MULTISPECIES: DNA-binding response regulator [Proteobacteria]	6.9e-46	cusR/pcoR/copR_psy	Multisystem
TIGR01386	Escherichia coli KSC9	WP_000893578.1	MULTISPECIES: two-component system sensor histidine kinase PhoR [Enterobacteriaceae]	1.5e-45	cusS/pcoS/copS_psy	Multisystem
TIGR01387	Escherichia coli KSC9	WP_001157751.1	MULTISPECIES: DNA-binding response regulator [Bacteria]	5.5e-45	cusR/pcoR/copR_psy	Multisystem
TIGR01387	Escherichia coli KSC9	WP_000186103.1	MULTISPECIES: two-component system response regulator KdpE [Enterobacteriaceae]	1.3e-44	cusR/pcoR/copR_psy	Multisystem
TIGR01387	Escherichia coli KSC9	WP_001188656.1	MULTISPECIES: two-component system response regulator CreB [Enterobacteriaceae]	3e-44	cusR/pcoR/copR_psy	Multisystem
TIGR01387	Escherichia coli KSC9	WP_001265481.1	MULTISPECIES: two-component system response regulator PhoP [Enterobacteriaceae]	8.4e-44	cusR/pcoR/copR_psy	Multisystem
TIGR01386	Escherichia coli KSC9	WP_053264306.1	two-component system sensor histidine kinase RstB [Escherichia coli]	6.8e-40	cusS/pcoS/copS_psy	Multisystem
TIGR01386	Escherichia coli KSC9	WP_000186450.1	MULTISPECIES: signal transduction histidine kinase [Proteobacteria]	9.6e-40	cusS/pcoS/copS_psy	Multisystem
TIGR01387	Escherichia coli KSC9	WP_000137869.1	two-component system response regulator BaeR [Escherichia coli]	5.8e-38	cusR/pcoR/copR_psy	Multisystem
TIGR01387	Escherichia coli KSC9	WP_001120112.1	MULTISPECIES: two-component system response regulator TorR [Enterobacteriaceae]	3.3e-37	cusR/pcoR/copR_psy	Multisystem
TIGR01387	Escherichia coli KSC9	WP_001092519.1	MULTISPECIES: two-component system response regulator RstA [Enterobacteriaceae]	5e-36	cusR/pcoR/copR_psy	Multisystem
TIGR01386	Escherichia coli KSC9	WP_001219604.1	MULTISPECIES: two-component system sensor histidine kinase CreC [Enterobacteriaceae]	6.6e-36	cusS/pcoS/copS_psy	Multisystem
TIGR01386	Escherichia coli KSC9	WP_001315962.1	MULTISPECIES: two-component system sensor histidine kinase BasS [Enterobacteriaceae]	1.6e-35	cusS/pcoS/copS_psy	Multisystem
TIGR01387	Escherichia coli KSC9	WP_001194358.1	MULTISPECIES: DNA-binding response regulator [Proteobacteria]	3.5e-34	cusR/pcoR/copR_psy	Multisystem
TIGR01386	Escherichia coli KSC9	WP_000876014.1	MULTISPECIES: hybrid sensor histidine kinase/response regulator [Enterobacteriaceae]	5e-34	cusS/pcoS/copS_psy	Multisystem
TIGR01480	Escherichia coli KSC9	WP_001189602.1	MULTISPECIES: multicopper oxidase CueO [Enterobacteriaceae]	2.7e-33	cueO/pcoA/pcoA_psy	Multisystem
TIGR01386	Escherichia coli KSC9	WP_001211921.1	MULTISPECIES: two-component system sensor histidine kinase ZraS [Enterobacteriaceae]	2.5e-30	cusS/pcoS/copS_psy	Multisystem
COG3667	Escherichia coli KSC9	WP_001242438.1	MULTISPECIES: copper resistance protein B [Proteobacteria]	5.8e-97	pcoB/copB_psy	Pco/Cop
COG1276	Escherichia coli KSC9	WP_000879285.1	MULTISPECIES: membrane protein [Enterobacteriaceae]	3.7e-61	pcoD/copD_psy	Pco/Cop
COG0739	Escherichia coli KSC9	WP_001184045.1	MULTISPECIES: murein DD-endopeptidase MepM [Proteobacteria]	6.5e-47	pcoG	Pco/Cop
COG2372	Escherichia coli KSC9	WP_000204699.1	MULTISPECIES: CopC domain-containing protein YobA [Enterobacteriaceae]	1.1e-37	pcoC/copC_psy	Pco/Cop
COG0739	Escherichia coli KSC9	WP_001272590.1	MULTISPECIES: lipoprotein NlpD [Proteobacteria]	1.2e-36	pcoG	Pco/Cop
COG1276	Escherichia coli KSC9	WP_000998778.1	MULTISPECIES: copper resistance protein D [Gammaproteobacteria]	3.7e-36	pcoD/copD_psy	Pco/Cop
COG0739	Escherichia coli KSC9	WP_001272558.1	MULTISPECIES: lipoprotein [Enterobacteriaceae]	1.5e-34	pcoG	Pco/Cop
COG0739	Escherichia coli KSC9	WP_001214147.1	MULTISPECIES: murein hydrolase activator EnvC [Proteobacteria]	6.1e-34	pcoG	Pco/Cop
COG2372	Escherichia coli KSC9	WP_020219105.1	MULTISPECIES: copper resistance system chaperone PcoC [Enterobacteriaceae]	3e-30	pcoC/copC_psy	Pco/Cop
COG2217	Escherichia coli W3110	WP_000083955.1	MULTISPECIES: copper-exporting P-type ATPase A [Proteobacteria]	2.7e-214	copA	Cue
COG2217	Escherichia coli W3110	WP_000106551.1	MULTISPECIES: cadmium-transporting ATPase [Proteobacteria]	1.7e-211	copA	Cue
COG2217	Escherichia coli W3110	WP_000087939.1	MULTISPECIES: potassium-transporting ATPase subunit B [Proteobacteria]	1.6e-96	copA	Cue
COG2217	Escherichia coli W3110	WP_000471889.1	MULTISPECIES: magnesium-translocating P-type ATPase [Proteobacteria]	1.6e-64	copA	Cue
TIGR02044	Escherichia coli W3110	WP_001026747.1	MULTISPECIES: transcriptional regulator [Proteobacteria]	1.3e-62	cueR	Cue
TIGR02044	Escherichia coli W3110	WP_000285607.1	MULTISPECIES: heavy metal-responsive transcriptional regulator [Proteobacteria]	2.6e-33	cueR	Cue
COG3696	Escherichia coli W3110	WP_000573945.1	MULTISPECIES: cation efflux system protein CusA [Enterobacteriaceae]	0	cusA	Cus
COG3696	Escherichia coli W3110	WP_000667481.1	multidrug resistance protein MdtC [Escherichia coli]	1.7e-174	cusA	Cus
COG3696	Escherichia coli W3110	WP_001197875.1	MULTISPECIES: multidrug resistance protein MdtB [Enterobacteriaceae]	3.5e-173	cusA	Cus
COG3696	Escherichia coli W3110	WP_001273151.1	MULTISPECIES: AcrD family multidrug efflux RND transporter permease subunit [Proteobacteria]	1.7e-165	cusA	Cus
COG3696	Escherichia coli W3110	WP_001273238.1	MULTISPECIES: multidrug efflux RND transporter permease subunit [Proteobacteria]	6.1e-156	cusA	Cus
COG3696	Escherichia coli W3110	WP_001132469.1	MULTISPECIES: multidrug efflux RND transporter permease subunit [Enterobacteriaceae]	1.8e-155	cusA	Cus
COG3696	Escherichia coli W3110	WP_000024872.1	MULTISPECIES: multidrug efflux RND transporter permease subunit [Proteobacteria]	1.7e-149	cusA	Cus
TIGR01845	Escherichia coli W3110	WP_000074234.1	MULTISPECIES: cation efflux system protein CusC [Enterobacteriaceae]	2.4e-113	cusC	Cus
TIGR01845	Escherichia coli W3110	WP_000610601.1	MULTISPECIES: multidrug resistance outer membrane protein MdtP [Proteobacteria]	1.2e-81	cusC	Cus
COG0845	Escherichia coli W3110	WP_001295324.1	MULTISPECIES: MexE family multidrug efflux RND transporter periplasmic adaptor subunit [Proteobacteri	4.9e-73	cusB	Cus
COG0845	Escherichia coli W3110	WP_000678989.1	MULTISPECIES: multidrug resistance protein MdtA [Enterobacteriaceae]	8.3e-72	cusB	Cus
COG0845	Escherichia coli W3110	WP_000160334.1	MULTISPECIES: MexX family efflux pump subunit [Proteobacteria]	1.5e-67	cusB	Cus
COG0845	Escherichia coli W3110	WP_001081984.1	MULTISPECIES: multidrug resistance protein MdtE [Proteobacteria]	4.4e-66	cusB	Cus
COG0845	Escherichia coli W3110	WP_000746442.1	MacA family efflux pump subunit [Escherichia coli]	2.6e-64	cusB	Cus
COG0845	Escherichia coli W3110	WP_000976409.1	secretion protein HlyD [Escherichia coli]	7.6e-46	cusB	Cus
COG0845	Escherichia coli W3110	WP_000717157.1	MULTISPECIES: cation efflux system protein CusB [Enterobacteriaceae]	3.4e-45	cusB	Cus
COG0845	Escherichia coli W3110	WP_000446378.1	MULTISPECIES: multidrug resistance protein MdtN [Proteobacteria]	7.5e-45	cusB	Cus
COG0845	Escherichia coli W3110	WP_001300356.1	MULTISPECIES: HlyD family secretion protein [Proteobacteria]	2.5e-42	cusB	Cus
COG0845	Escherichia coli W3110	WP_000435167.1	MULTISPECIES: multidrug resistance protein EmrK [Proteobacteria]	6e-40	cusB	Cus
COG0845	Escherichia coli W3110	WP_001326681.1	MULTISPECIES: multidrug export protein EmrA [Proteobacteria]	4.1e-39	cusB	Cus
COG0845	Escherichia coli W3110	WP_000854021.1	MULTISPECIES: p-hydroxybenzoic acid efflux pump subunit AaeA [Proteobacteria]	2e-37	cusB	Cus
COG0845	Escherichia coli W3110	WP_000361477.1	membrane fusion protein (MFP) of efflux pump [Escherichia coli]	3.9e-33	cusB	Cus
COG0845	Escherichia coli W3110	WP_000364939.1	MULTISPECIES: hypothetical protein [Enterobacteriaceae]	2.4e-32	cusB	Cus
TIGR01386	Escherichia coli W3110	WP_000253839.1	MULTISPECIES: two-component sensor histidine kinase [Enterobacteriaceae]	9.4e-158	cusS/pcoS/copS_psy	Multisystem
TIGR01387	Escherichia coli W3110	WP_001395354.1	MULTISPECIES: DNA-binding response regulator [Enterobacteriaceae]	6.5e-116	cusR/pcoR/copR_psy	Multisystem
TIGR01387	Escherichia coli W3110	WP_000770953.1	MULTISPECIES: DNA-binding response regulator [Proteobacteria]	1.1e-97	cusR/pcoR/copR_psy	Multisystem
TIGR01386	Escherichia coli W3110	WP_000826792.1	two-component sensor histidine kinase [Escherichia coli]	3.6e-95	cusS/pcoS/copS_psy	Multisystem
TIGR01387	Escherichia coli W3110	WP_001221495.1	two-component system response regulator QseB [Escherichia coli]	7.9e-54	cusR/pcoR/copR_psy	Multisystem
TIGR01386	Escherichia coli W3110	WP_000675150.1	MULTISPECIES: two-component sensor histidine kinase [Proteobacteria]	9e-53	cusS/pcoS/copS_psy	Multisystem
TIGR01386	Escherichia coli W3110	WP_000673402.1	MULTISPECIES: two-component sensor histidine kinase [Enterobacteriaceae]	1.9e-52	cusS/pcoS/copS_psy	Multisystem
TIGR01386	Escherichia coli W3110	WP_000580417.1	MULTISPECIES: two-component sensor histidine kinase [Proteobacteria]	1e-50	cusS/pcoS/copS_psy	Multisystem
TIGR01387	Escherichia coli W3110	WP_000697926.1	DNA-binding response regulator [Escherichia coli]	1.3e-49	cusR/pcoR/copR_psy	Multisystem
TIGR01387	Escherichia coli W3110	WP_000113933.1	MULTISPECIES: DNA-binding response regulator [Proteobacteria]	9e-48	cusR/pcoR/copR_psy	Multisystem
TIGR01387	Escherichia coli W3110	WP_001033722.1	MULTISPECIES: DNA-binding response regulator [Proteobacteria]	6.6e-46	cusR/pcoR/copR_psy	Multisystem
TIGR01386	Escherichia coli W3110	WP_000893623.1	MULTISPECIES: PAS domain-containing sensor histidine kinase [Enterobacteriaceae]	1e-45	cusS/pcoS/copS_psy	Multisystem
TIGR01387	Escherichia coli W3110	WP_001157751.1	MULTISPECIES: DNA-binding response regulator [Bacteria]	5.3e-45	cusR/pcoR/copR_psy	Multisystem
TIGR01387	Escherichia coli W3110	WP_000186076.1	MULTISPECIES: DNA-binding response regulator [Proteobacteria]	2.3e-44	cusR/pcoR/copR_psy	Multisystem
TIGR01387	Escherichia coli W3110	WP_001188654.1	MULTISPECIES: DNA-binding response regulator [Proteobacteria]	4.3e-44	cusR/pcoR/copR_psy	Multisystem
TIGR01387	Escherichia coli W3110	WP_001265471.1	MULTISPECIES: two-component system response regulator PhoP [Proteobacteria]	8e-44	cusR/pcoR/copR_psy	Multisystem
TIGR01386	Escherichia coli W3110	WP_000186450.1	MULTISPECIES: signal transduction histidine kinase [Proteobacteria]	9.2e-40	cusS/pcoS/copS_psy	Multisystem
TIGR01386	Escherichia coli W3110	WP_000732512.1	MULTISPECIES: two-component sensor histidine kinase [Proteobacteria]	1.1e-39	cusS/pcoS/copS_psy	Multisystem
TIGR01387	Escherichia coli W3110	WP_000137877.1	MULTISPECIES: DNA-binding response regulator [Proteobacteria]	3.6e-38	cusR/pcoR/copR_psy	Multisystem
TIGR01387	Escherichia coli W3110	WP_001120125.1	MULTISPECIES: two-component system response regulator TorR [Proteobacteria]	1.8e-37	cusR/pcoR/copR_psy	Multisystem
TIGR01386	Escherichia coli W3110	WP_001219577.1	MULTISPECIES: two-component sensor histidine kinase [Proteobacteria]	2.3e-36	cusS/pcoS/copS_psy	Multisystem
TIGR01387	Escherichia coli W3110	WP_001092508.1	MULTISPECIES: DNA-binding response regulator [Proteobacteria]	3.2e-36	cusR/pcoR/copR_psy	Multisystem
TIGR01386	Escherichia coli W3110	WP_001300761.1	MULTISPECIES: two-component sensor histidine kinase [Proteobacteria]	1.4e-35	cusS/pcoS/copS_psy	Multisystem
TIGR01480	Escherichia coli W3110	WP_001189647.1	MULTISPECIES: multicopper oxidase [Proteobacteria]	3.3e-35	cueO/pcoA/pcoA_psy	Multisystem
TIGR01387	Escherichia coli W3110	WP_001194358.1	MULTISPECIES: DNA-binding response regulator [Proteobacteria]	3.4e-34	cusR/pcoR/copR_psy	Multisystem
TIGR01386	Escherichia coli W3110	WP_077626110.1	two-component system sensor histidine kinase RcsC [Escherichia coli]	3.8e-34	cusS/pcoS/copS_psy	Multisystem
TIGR01386	Escherichia coli W3110	WP_001211892.1	MULTISPECIES: two-component sensor histidine kinase [Proteobacteria]	2.6e-30	cusS/pcoS/copS_psy	Multisystem
TIGR01386	Escherichia coli W3110	WP_001310640.1	MULTISPECIES: two-component sensor histidine kinase [Enterobacteriaceae]	9.2e-30	cusS/pcoS/copS_psy	Multisystem
COG1276	Escherichia coli W3110	WP_000879289.1	MULTISPECIES: hypothetical protein [Proteobacteria]	1e-61	pcoD/copD_psy	Pco/Cop
COG0739	Escherichia coli W3110	WP_001184045.1	MULTISPECIES: murein DD-endopeptidase MepM [Proteobacteria]	6.3e-47	pcoG	Pco/Cop
COG2372	Escherichia coli W3110	WP_000168747.1	MULTISPECIES: hypothetical protein [Proteobacteria]	5.6e-38	pcoC/copC_psy	Pco/Cop
COG0739	Escherichia coli W3110	WP_001272592.1	MULTISPECIES: murein hydrolase activator NlpD [Enterobacteriaceae]	1.3e-36	pcoG	Pco/Cop
COG0739	Escherichia coli W3110	WP_001301085.1	MULTISPECIES: peptidoglycan-binding protein LysM [Enterobacteriaceae]	1.1e-34	pcoG	Pco/Cop
COG0739	Escherichia coli W3110	WP_001214147.1	MULTISPECIES: murein hydrolase activator EnvC [Proteobacteria]	5.9e-34	pcoG	Pco/Cop
COG2217	Pseudomonas syringae pv. Tomato PT23	WP_010203908.1	copper-translocating P-type ATPase [Pseudomonas syringae group genomosp. 3]	2.6e-246	copA	Cue
COG2217	Pseudomonas syringae pv. Tomato PT23	WP_054089834.1	copper-translocating P-type ATPase [Pseudomonas syringae group genomosp. 3]	7.2e-212	copA	Cue
COG2217	Pseudomonas syringae pv. Tomato PT23	WP_054089719.1	cadmium-translocating P-type ATPase [Pseudomonas syringae group genomosp. 3]	1.5e-171	copA	Cue
COG2217	Pseudomonas syringae pv. Tomato PT23	WP_005768304.1	MULTISPECIES: heavy metal translocating P-type ATPase [Pseudomonas syringae group]	8.2e-164	copA	Cue
COG2217	Pseudomonas syringae pv. Tomato PT23	WP_054090907.1	K(+)-transporting ATPase subunit B [Pseudomonas syringae group genomosp. 3]	7.2e-92	copA	Cue
TIGR02044	Pseudomonas syringae pv. Tomato PT23	WP_024666459.1	MULTISPECIES: Cu(I)-responsive transcriptional regulator [Pseudomonas syringae group]	1e-52	cueR	Cue
TIGR02044	Pseudomonas syringae pv. Tomato PT23	WP_079216392.1	MerR family DNA-binding transcriptional regulator [Pseudomonas syringae group genomosp. 3]	1.8e-32	cueR	Cue
TIGR02044	Pseudomonas syringae pv. Tomato PT23	WP_005768479.1	MULTISPECIES: Cd(II)/Pb(II)-responsive transcriptional regulator [Pseudomonas syringae group]	1.4e-31	cueR	Cue
COG3696	Pseudomonas syringae pv. Tomato PT23	WP_054089754.1	CusA/CzcA family heavy metal efflux RND transporter [Pseudomonas syringae group genomosp. 3]	0	cusA	Cus
COG3696	Pseudomonas syringae pv. Tomato PT23	WP_007243987.1	MULTISPECIES: multidrug transporter subunit MdtB [Pseudomonas syringae group]	1e-177	cusA	Cus
COG3696	Pseudomonas syringae pv. Tomato PT23	WP_007244887.1	MULTISPECIES: acriflavine resistance protein B [Pseudomonas syringae group]	2.1e-172	cusA	Cus
COG3696	Pseudomonas syringae pv. Tomato PT23	WP_054091111.1	acriflavine resistance protein B [Pseudomonas syringae group genomosp. 3]	6.6e-166	cusA	Cus
COG3696	Pseudomonas syringae pv. Tomato PT23	WP_054091056.1	hydrophobe/amphiphile efflux-1 family RND transporter [Pseudomonas syringae group genomosp. 3]	6.3e-163	cusA	Cus
COG3696	Pseudomonas syringae pv. Tomato PT23	WP_003380455.1	MULTISPECIES: AcrB/AcrD/AcrF family protein [Pseudomonas syringae group]	8.4e-163	cusA	Cus
COG3696	Pseudomonas syringae pv. Tomato PT23	WP_011105356.1	MULTISPECIES: AcrB/AcrD/AcrF family protein [Pseudomonas syringae group]	3.7e-153	cusA	Cus
COG3696	Pseudomonas syringae pv. Tomato PT23	WP_054090419.1	multidrug efflux RND transporter permease subunit [Pseudomonas syringae group genomosp. 3]	2.1e-150	cusA	Cus
COG3696	Pseudomonas syringae pv. Tomato PT23	WP_007246067.1	AcrB/AcrD/AcrF family protein [Pseudomonas syringae group genomosp. 3]	1.3e-148	cusA	Cus
TIGR01845	Pseudomonas syringae pv. Tomato PT23	WP_007246193.1	MULTISPECIES: AdeC/AdeK/OprM family multidrug efflux complex outer membrane factor [Pseudomonas syrin	7.3e-148	cusC	Cus
COG3696	Pseudomonas syringae pv. Tomato PT23	WP_010219199.1	AcrB/AcrD/AcrF family protein [Pseudomonas syringae group genomosp. 3]	2.3e-138	cusA	Cus
TIGR01845	Pseudomonas syringae pv. Tomato PT23	WP_007243985.1	RND transporter [Pseudomonas syringae group genomosp. 3]	4.8e-128	cusC	Cus
TIGR01845	Pseudomonas syringae pv. Tomato PT23	WP_054090878.1	RND transporter [Pseudomonas syringae group genomosp. 3]	7.4e-106	cusC	Cus
TIGR01845	Pseudomonas syringae pv. Tomato PT23	WP_054090761.1	TolC family protein [Pseudomonas syringae group genomosp. 3]	5.8e-103	cusC	Cus
TIGR01845	Pseudomonas syringae pv. Tomato PT23	WP_007246321.1	RND transporter [Pseudomonas syringae group genomosp. 3]	2.1e-95	cusC	Cus
TIGR01845	Pseudomonas syringae pv. Tomato PT23	WP_024667763.1	MULTISPECIES: RND transporter [Pseudomonas syringae group]	2.9e-82	cusC	Cus
COG0845	Pseudomonas syringae pv. Tomato PT23	WP_005762525.1	MULTISPECIES: multidrug transporter subunit MdtA [Pseudomonas syringae group]	3.8e-75	cusB	Cus
COG0845	Pseudomonas syringae pv. Tomato PT23	WP_005763543.1	MULTISPECIES: efflux RND transporter periplasmic adaptor subunit [Pseudomonas syringae group]	1.9e-70	cusB	Cus
COG0845	Pseudomonas syringae pv. Tomato PT23	WP_054091140.1	efflux RND transporter periplasmic adaptor subunit [Pseudomonas syringae group genomosp. 3]	3.2e-65	cusB	Cus
COG0845	Pseudomonas syringae pv. Tomato PT23	WP_007244886.1	efflux RND transporter periplasmic adaptor subunit [Pseudomonas syringae group genomosp. 3]	3.2e-63	cusB	Cus
COG0845	Pseudomonas syringae pv. Tomato PT23	WP_007246191.1	MULTISPECIES: efflux RND transporter periplasmic adaptor subunit [Pseudomonas syringae group]	6.6e-63	cusB	Cus
COG0845	Pseudomonas syringae pv. Tomato PT23	WP_007246319.1	MULTISPECIES: efflux RND transporter periplasmic adaptor subunit [Pseudomonas syringae group]	8.8e-63	cusB	Cus
COG0845	Pseudomonas syringae pv. Tomato PT23	WP_007246281.1	MULTISPECIES: MexE family multidrug efflux RND transporter periplasmic adaptor subunit [Pseudomonas s	6.2e-60	cusB	Cus
COG0845	Pseudomonas syringae pv. Tomato PT23	WP_010216538.1	MULTISPECIES: macrolide transporter subunit MacA [Pseudomonas syringae group]	2.1e-58	cusB	Cus
COG0845	Pseudomonas syringae pv. Tomato PT23	WP_007246069.1	efflux RND transporter periplasmic adaptor subunit [Pseudomonas syringae group genomosp. 3]	9.2e-55	cusB	Cus
COG0845	Pseudomonas syringae pv. Tomato PT23	WP_054090251.1	efflux RND transporter periplasmic adaptor subunit [Pseudomonas syringae group genomosp. 3]	2.6e-54	cusB	Cus
COG0845	Pseudomonas syringae pv. Tomato PT23	WP_007246068.1	efflux RND transporter periplasmic adaptor subunit [Pseudomonas syringae group genomosp. 3]	4.6e-51	cusB	Cus
COG0845	Pseudomonas syringae pv. Tomato PT23	WP_005765590.1	MULTISPECIES: efflux RND transporter periplasmic adaptor subunit [Pseudomonas syringae group]	4.7e-51	cusB	Cus
COG0845	Pseudomonas syringae pv. Tomato PT23	WP_005769274.1	MULTISPECIES: efflux RND transporter periplasmic adaptor subunit [Pseudomonas syringae group]	2.6e-50	cusB	Cus
COG0845	Pseudomonas syringae pv. Tomato PT23	WP_007245227.1	MULTISPECIES: HlyD family secretion protein [Pseudomonas syringae group]	2.9e-45	cusB	Cus
COG0845	Pseudomonas syringae pv. Tomato PT23	WP_007245202.1	multidrug transporter [Pseudomonas syringae group genomosp. 3]	1.6e-41	cusB	Cus
COG0845	Pseudomonas syringae pv. Tomato PT23	WP_054090881.1	HlyD family secretion protein [Pseudomonas syringae group genomosp. 3]	2.4e-36	cusB	Cus
COG0845	Pseudomonas syringae pv. Tomato PT23	WP_005765239.1	MULTISPECIES: HlyD family secretion protein [Pseudomonas syringae group]	2.4e-32	cusB	Cus
COG0845	Pseudomonas syringae pv. Tomato PT23	WP_054090601.1	HlyD family type I secretion periplasmic adaptor subunit [Pseudomonas syringae group genomosp. 3]	7.5e-30	cusB	Cus
TIGR01480	Pseudomonas syringae pv. Tomato PT23	WP_054090693.1	copper oxidase [Pseudomonas syringae group genomosp. 3]	2.7e-300	cueO/pcoA/pcoA_psy	Multisystem
TIGR01480	Pseudomonas syringae pv. Tomato PT23	WP_054090000.1	copper oxidase [Pseudomonas syringae group genomosp. 3]	1.2e-295	cueO/pcoA/pcoA_psy	Multisystem
TIGR01386	Pseudomonas syringae pv. Tomato PT23	WP_054089881.1	HAMP domain-containing protein [Pseudomonas syringae group genomosp. 3]	8.5e-145	cusS/pcoS/copS_psy	Multisystem
TIGR01386	Pseudomonas syringae pv. Tomato PT23	WP_017709556.1	MULTISPECIES: HAMP domain-containing protein [Pseudomonas]	7.7e-135	cusS/pcoS/copS_psy	Multisystem
TIGR01386	Pseudomonas syringae pv. Tomato PT23	WP_007244888.1	HAMP domain-containing protein [Pseudomonas syringae group genomosp. 3]	2e-132	cusS/pcoS/copS_psy	Multisystem
TIGR01386	Pseudomonas syringae pv. Tomato PT23	WP_054089755.1	HAMP domain-containing protein [Pseudomonas syringae group genomosp. 3]	1.5e-128	cusS/pcoS/copS_psy	Multisystem
TIGR01387	Pseudomonas syringae pv. Tomato PT23	WP_003382360.1	MULTISPECIES: DNA-binding response regulator [Pseudomonas]	3.6e-106	cusR/pcoR/copR_psy	Multisystem
TIGR01387	Pseudomonas syringae pv. Tomato PT23	WP_002554192.1	MULTISPECIES: DNA-binding response regulator [Pseudomonas]	3.2e-101	cusR/pcoR/copR_psy	Multisystem
TIGR01387	Pseudomonas syringae pv. Tomato PT23	WP_015062132.1	MULTISPECIES: DNA-binding response regulator [Pseudomonas syringae group]	6.9e-100	cusR/pcoR/copR_psy	Multisystem
TIGR01387	Pseudomonas syringae pv. Tomato PT23	WP_005764042.1	MULTISPECIES: DNA-binding response regulator [Pseudomonas syringae group]	2e-92	cusR/pcoR/copR_psy	Multisystem
TIGR01387	Pseudomonas syringae pv. Tomato PT23	WP_003381155.1	MULTISPECIES: DNA-binding response regulator [Pseudomonas syringae group]	2.1e-65	cusR/pcoR/copR_psy	Multisystem
TIGR01387	Pseudomonas syringae pv. Tomato PT23	WP_002555020.1	MULTISPECIES: DNA-binding response regulator, partial [Pseudomonas]	1e-56	cusR/pcoR/copR_psy	Multisystem
TIGR01386	Pseudomonas syringae pv. Tomato PT23	WP_005764749.1	MULTISPECIES: sensor histidine kinase [Pseudomonas syringae group]	1e-54	cusS/pcoS/copS_psy	Multisystem
TIGR01387	Pseudomonas syringae pv. Tomato PT23	WP_005616701.1	MULTISPECIES: DNA-binding response regulator [Pseudomonas syringae group]	2.7e-54	cusR/pcoR/copR_psy	Multisystem
TIGR01386	Pseudomonas syringae pv. Tomato PT23	WP_007245031.1	HAMP domain-containing protein [Pseudomonas syringae group genomosp. 3]	5e-54	cusS/pcoS/copS_psy	Multisystem
TIGR01387	Pseudomonas syringae pv. Tomato PT23	WP_005739198.1	MULTISPECIES: DNA-binding response regulator [Pseudomonas syringae group]	1.2e-51	cusR/pcoR/copR_psy	Multisystem
TIGR01387	Pseudomonas syringae pv. Tomato PT23	WP_007246025.1	MULTISPECIES: DNA-binding response regulator [Pseudomonas syringae group]	3.2e-51	cusR/pcoR/copR_psy	Multisystem
TIGR01387	Pseudomonas syringae pv. Tomato PT23	WP_003381559.1	MULTISPECIES: DNA-binding response regulator [Pseudomonas syringae group]	6.3e-51	cusR/pcoR/copR_psy	Multisystem
TIGR01480	Pseudomonas syringae pv. Tomato PT23	WP_007247480.1	multicopper oxidase family protein [Pseudomonas syringae group genomosp. 3]	6e-49	cueO/pcoA/pcoA_psy	Multisystem
TIGR01387	Pseudomonas syringae pv. Tomato PT23	WP_007245647.1	MULTISPECIES: DNA-binding response regulator [Pseudomonas syringae group]	8.1e-48	cusR/pcoR/copR_psy	Multisystem
TIGR01387	Pseudomonas syringae pv. Tomato PT23	WP_005770857.1	MULTISPECIES: DNA-binding response regulator [Pseudomonas syringae group]	4.1e-47	cusR/pcoR/copR_psy	Multisystem
TIGR01386	Pseudomonas syringae pv. Tomato PT23	WP_007246072.1	MULTISPECIES: sensor histidine kinase [Pseudomonas syringae group]	6.7e-47	cusS/pcoS/copS_psy	Multisystem
TIGR01387	Pseudomonas syringae pv. Tomato PT23	WP_005765790.1	MULTISPECIES: DNA-binding response regulator [Pseudomonas syringae group]	8.6e-47	cusR/pcoR/copR_psy	Multisystem
TIGR01387	Pseudomonas syringae pv. Tomato PT23	WP_007245982.1	DNA-binding response regulator [Pseudomonas syringae group genomosp. 3]	1.4e-44	cusR/pcoR/copR_psy	Multisystem
TIGR01387	Pseudomonas syringae pv. Tomato PT23	WP_003383141.1	MULTISPECIES: phosphate regulon transcriptional regulatory protein PhoB [Pseudomonas syringae group]	1.7e-44	cusR/pcoR/copR_psy	Multisystem
TIGR01387	Pseudomonas syringae pv. Tomato PT23	WP_003375912.1	MULTISPECIES: DNA-binding response regulator [Pseudomonas syringae group]	9.4e-44	cusR/pcoR/copR_psy	Multisystem
TIGR01386	Pseudomonas syringae pv. Tomato PT23	WP_079216333.1	HAMP domain-containing protein [Pseudomonas syringae group genomosp. 3]	2.1e-43	cusS/pcoS/copS_psy	Multisystem
TIGR01387	Pseudomonas syringae pv. Tomato PT23	WP_003380226.1	MULTISPECIES: two-component system response regulator OmpR [Pseudomonas syringae group]	5.4e-43	cusR/pcoR/copR_psy	Multisystem
TIGR01387	Pseudomonas syringae pv. Tomato PT23	WP_011103897.1	MULTISPECIES: DNA-binding response regulator [Pseudomonas syringae group]	4.8e-41	cusR/pcoR/copR_psy	Multisystem
TIGR01386	Pseudomonas syringae pv. Tomato PT23	WP_007245011.1	MULTISPECIES: phosphate regulon sensor histidine kinase PhoR [Pseudomonas syringae group]	1.7e-40	cusS/pcoS/copS_psy	Multisystem
TIGR01387	Pseudomonas syringae pv. Tomato PT23	WP_004396544.1	MULTISPECIES: DNA-binding response regulator [Pseudomonas syringae group]	2.6e-39	cusR/pcoR/copR_psy	Multisystem
TIGR01386	Pseudomonas syringae pv. Tomato PT23	WP_010217387.1	sensor histidine kinase [Pseudomonas syringae group genomosp. 3]	1.8e-38	cusS/pcoS/copS_psy	Multisystem
TIGR01386	Pseudomonas syringae pv. Tomato PT23	WP_054090668.1	PAS domain-containing sensor histidine kinase [Pseudomonas syringae group genomosp. 3]	6.6e-38	cusS/pcoS/copS_psy	Multisystem
TIGR01387	Pseudomonas syringae pv. Tomato PT23	WP_007246780.1	MULTISPECIES: DNA-binding response regulator [Pseudomonas syringae group]	8.2e-37	cusR/pcoR/copR_psy	Multisystem
TIGR01387	Pseudomonas syringae pv. Tomato PT23	WP_054091092.1	chemotaxis protein CheY [Pseudomonas syringae group genomosp. 3]	2.4e-35	cusR/pcoR/copR_psy	Multisystem
TIGR01386	Pseudomonas syringae pv. Tomato PT23	WP_005765793.1	MULTISPECIES: sensor histidine kinase KdpD [Pseudomonas syringae group]	2.4e-34	cusS/pcoS/copS_psy	Multisystem
TIGR01386	Pseudomonas syringae pv. Tomato PT23	WP_007246751.1	MULTISPECIES: two-component sensor histidine kinase [Pseudomonas syringae group]	5.4e-34	cusS/pcoS/copS_psy	Multisystem
TIGR01386	Pseudomonas syringae pv. Tomato PT23	WP_079215957.1	MULTISPECIES: hybrid sensor histidine kinase/response regulator [Pseudomonas syringae group]	6.1e-34	cusS/pcoS/copS_psy	Multisystem
TIGR01386	Pseudomonas syringae pv. Tomato PT23	WP_003380966.1	MULTISPECIES: sensor histidine kinase [Pseudomonas syringae group]	2.6e-33	cusS/pcoS/copS_psy	Multisystem
TIGR01386	Pseudomonas syringae pv. Tomato PT23	WP_007247362.1	MULTISPECIES: hybrid sensor histidine kinase/response regulator [Pseudomonas syringae group]	8.3e-33	cusS/pcoS/copS_psy	Multisystem
TIGR01386	Pseudomonas syringae pv. Tomato PT23	WP_007246345.1	PAS domain S-box protein [Pseudomonas syringae group genomosp. 3]	3.1e-32	cusS/pcoS/copS_psy	Multisystem
TIGR01386	Pseudomonas syringae pv. Tomato PT23	WP_011104155.1	MULTISPECIES: hybrid sensor histidine kinase/response regulator [Pseudomonas syringae group]	1.7e-31	cusS/pcoS/copS_psy	Multisystem
TIGR01386	Pseudomonas syringae pv. Tomato PT23	WP_007245026.1	histidine kinase [Pseudomonas syringae group genomosp. 3]	2e-31	cusS/pcoS/copS_psy	Multisystem
TIGR01386	Pseudomonas syringae pv. Tomato PT23	WP_024666988.1	MULTISPECIES: sensor histidine kinase [Pseudomonas syringae group]	2.7e-31	cusS/pcoS/copS_psy	Multisystem
TIGR01386	Pseudomonas syringae pv. Tomato PT23	WP_054091081.1	ATPase [Pseudomonas syringae group genomosp. 3]	3.2e-31	cusS/pcoS/copS_psy	Multisystem
TIGR01386	Pseudomonas syringae pv. Tomato PT23	WP_010201840.1	MULTISPECIES: HAMP domain-containing protein [Pseudomonas syringae group]	8.2e-31	cusS/pcoS/copS_psy	Multisystem
TIGR01386	Pseudomonas syringae pv. Tomato PT23	WP_054089995.1	sensor histidine kinase [Pseudomonas syringae group genomosp. 3]	1.6e-30	cusS/pcoS/copS_psy	Multisystem
TIGR01386	Pseudomonas syringae pv. Tomato PT23	WP_079216615.1	hybrid sensor histidine kinase/response regulator [Pseudomonas syringae group genomosp. 3]	1.6e-30	cusS/pcoS/copS_psy	Multisystem
COG3667	Pseudomonas syringae pv. Tomato PT23	WP_015062130.1	MULTISPECIES: copper resistance protein B [Pseudomonas syringae group]	4.6e-105	pcoB/copB_psy	Pco/Cop
COG3667	Pseudomonas syringae pv. Tomato PT23	WP_079216292.1	MULTISPECIES: copper resistance protein B [Pseudomonas syringae group]	1.7e-89	pcoB/copB_psy	Pco/Cop
COG0739	Pseudomonas syringae pv. Tomato PT23	WP_007244407.1	peptidase M23 [Pseudomonas syringae group genomosp. 3]	1e-46	pcoG	Pco/Cop
COG1276	Pseudomonas syringae pv. Tomato PT23	WP_015062131.1	MULTISPECIES: copper resistance protein D [Pseudomonas syringae group]	2.3e-43	pcoD/copD_psy	Pco/Cop
COG0739	Pseudomonas syringae pv. Tomato PT23	WP_054090523.1	peptidase M23 [Pseudomonas syringae group genomosp. 3]	2.7e-37	pcoG	Pco/Cop
COG0739	Pseudomonas syringae pv. Tomato PT23	WP_007246843.1	peptidase M23 [Pseudomonas syringae group genomosp. 3]	5e-33	pcoG	Pco/Cop
COG0739	Pseudomonas syringae pv. Tomato PT23	WP_005766016.1	MULTISPECIES: peptidoglycan-binding protein LysM [Pseudomonas syringae group]	1.9e-32	pcoG	Pco/Cop
COG0739	Pseudomonas syringae pv. Tomato PT23	WP_007245010.1	MULTISPECIES: DUF4124 domain-containing protein [Pseudomonas syringae group]	1.1e-31	pcoG	Pco/Cop
COG2372	Pseudomonas syringae pv. Tomato PT23	WP_003317555.1	MULTISPECIES: copper resistance system chaperone CopC [Pseudomonas]	7e-30	pcoC/copC_psy	Pco/Cop
COG2217	Salmonella enterica subsp. enterica serovar Typhimurium S15	WP_033567139.1	Ag(+)-translocating P-type ATPase SilP [Salmonella enterica]	1.1e-241	copA	Cue
COG2217	Salmonella enterica subsp. enterica serovar Typhimurium S15	WP_000083318.1	MULTISPECIES: gold/copper-translocating P-type ATPase GolT [Salmonella]	1.4e-220	copA	Cue
COG2217	Salmonella enterica subsp. enterica serovar Typhimurium S15	WP_000083899.1	MULTISPECIES: copper-exporting P-type ATPase CopA [Salmonella]	6.2e-215	copA	Cue
COG2217	Salmonella enterica subsp. enterica serovar Typhimurium S15	WP_000106641.1	MULTISPECIES: Zn(II)/Cd(II)/Pb(II) translocating P-type ATPase ZntA [Salmonella]	9.5e-210	copA	Cue
COG2217	Salmonella enterica subsp. enterica serovar Typhimurium S15	WP_000088022.1	MULTISPECIES: potassium-transporting ATPase subunit KdpB [Salmonella]	1.2e-94	copA	Cue
TIGR02044	Salmonella enterica subsp. enterica serovar Typhimurium S15	WP_001026760.1	MULTISPECIES: HTH-type transcriptional regulator CueR [Salmonella]	4.6e-65	cueR	Cue
COG2217	Salmonella enterica subsp. enterica serovar Typhimurium S15	WP_001738655.1	MULTISPECIES: magnesium-translocating P-type ATPase [Salmonella]	3.6e-62	copA	Cue
COG2217	Salmonella enterica subsp. enterica serovar Typhimurium S15	WP_000131288.1	MULTISPECIES: magnesium-translocating P-type ATPase [Salmonella]	2.6e-59	copA	Cue
TIGR02044	Salmonella enterica subsp. enterica serovar Typhimurium S15	WP_001020583.1	MULTISPECIES: Au(I) sensor transcriptional regulator GolS [Salmonella]	3.7e-53	cueR	Cue
TIGR02044	Salmonella enterica subsp. enterica serovar Typhimurium S15	WP_000285585.1	MULTISPECIES: Zn(2+)-responsive transcriptional regulator [Salmonella]	5e-32	cueR	Cue
COG3696	Salmonella enterica subsp. enterica serovar Typhimurium S15	WP_033567137.1	Cu(+)/Ag(+) efflux RND transporter permease subunit SilA [Salmonella enterica]	0	cusA	Cus
COG3696	Salmonella enterica subsp. enterica serovar Typhimurium S15	WP_001210077.1	MULTISPECIES: multidrug efflux RND transporter permease subunit MdtC [Salmonella]	2.3e-169	cusA	Cus
COG3696	Salmonella enterica subsp. enterica serovar Typhimurium S15	WP_020899393.1	MULTISPECIES: multidrug efflux RND transporter permease subunit MdtB [Salmonella]	3.3e-168	cusA	Cus
COG3696	Salmonella enterica subsp. enterica serovar Typhimurium S15	WP_000673160.1	MULTISPECIES: multidrug efflux RND transporter permease subunit MdsB [Salmonella]	4.1e-166	cusA	Cus
COG3696	Salmonella enterica subsp. enterica serovar Typhimurium S15	WP_001263078.1	MULTISPECIES: multidrug efflux RND transporter permease AcrD [Salmonella]	1.4e-160	cusA	Cus
COG3696	Salmonella enterica subsp. enterica serovar Typhimurium S15	WP_001273286.1	MULTISPECIES: multidrug efflux RND transporter permease subunit [Salmonella]	2.5e-158	cusA	Cus
COG3696	Salmonella enterica subsp. enterica serovar Typhimurium S15	WP_001132508.1	MULTISPECIES: multidrug efflux RND transporter permease subunit [Salmonella]	3.8e-156	cusA	Cus
TIGR01845	Salmonella enterica subsp. enterica serovar Typhimurium S15	WP_001521068.1	MULTISPECIES: multidrug efflux transporter outer membrane subunit MdsC [Salmonella]	1.9e-115	cusC	Cus
TIGR01845	Salmonella enterica subsp. enterica serovar Typhimurium S15	WP_033567135.1	Cu(+)/Ag(+) efflux RND transporter outer membrane channel SilC [Salmonella enterica]	5.7e-107	cusC	Cus
TIGR01845	Salmonella enterica subsp. enterica serovar Typhimurium S15	WP_001081453.1	MULTISPECIES: multidrug resistance outer membrane protein MdtQ [Salmonella]	1e-88	cusC	Cus
COG0845	Salmonella enterica subsp. enterica serovar Typhimurium S15	WP_000678822.1	MULTISPECIES: multidrug efflux RND transporter subunit MdtA [Salmonella]	2.6e-70	cusB	Cus
COG0845	Salmonella enterica subsp. enterica serovar Typhimurium S15	WP_001039202.1	MULTISPECIES: multidrug efflux RND transporter periplasmic adaptor subunit AcrA [Salmonella]	1.5e-68	cusB	Cus
COG0845	Salmonella enterica subsp. enterica serovar Typhimurium S15	WP_000160383.1	MULTISPECIES: efflux RND transporter periplasmic adaptor subunit [Salmonella]	8.2e-68	cusB	Cus
COG0845	Salmonella enterica subsp. enterica serovar Typhimurium S15	WP_001201751.1	MULTISPECIES: macrolide transporter subunit MacA [Salmonella]	4.4e-64	cusB	Cus
COG0845	Salmonella enterica subsp. enterica serovar Typhimurium S15	WP_001254844.1	MULTISPECIES: multidrug efflux RND transporter periplasmic adaptor subunit MdsA [Salmonella]	4.5e-58	cusB	Cus
COG0845	Salmonella enterica subsp. enterica serovar Typhimurium S15	WP_000743436.1	MULTISPECIES: secretion protein HlyD [Salmonella]	1.1e-47	cusB	Cus
COG0845	Salmonella enterica subsp. enterica serovar Typhimurium S15	WP_033567136.1	Cu(+)/Ag(+) efflux RND transporter periplasmic adaptor subunit SilB [Salmonella enterica]	1.1e-40	cusB	Cus
COG0845	Salmonella enterica subsp. enterica serovar Typhimurium S15	WP_000016506.1	MULTISPECIES: HlyD family secretion protein [Salmonella]	1.2e-40	cusB	Cus
COG0845	Salmonella enterica subsp. enterica serovar Typhimurium S15	WP_001275603.1	MULTISPECIES: multidrug efflux MFS transporter periplasmic adaptor subunit EmrA [Salmonella]	7.9e-38	cusB	Cus
COG0845	Salmonella enterica subsp. enterica serovar Typhimurium S15	WP_010989057.1	MULTISPECIES: HlyD family type I secretion periplasmic adaptor subunit [Salmonella]	2.2e-37	cusB	Cus
COG0845	Salmonella enterica subsp. enterica serovar Typhimurium S15	WP_000855134.1	MULTISPECIES: p-hydroxybenzoic acid efflux pump subunit AaeA [Salmonella]	4.2e-37	cusB	Cus
COG0845	Salmonella enterica subsp. enterica serovar Typhimurium S15	WP_000359836.1	MULTISPECIES: HlyD family efflux transporter periplasmic adaptor subunit [Salmonella]	9.3e-35	cusB	Cus
TIGR01480	Salmonella enterica subsp. enterica serovar Typhimurium S15	WP_033567143.1	multicopper oxidase PcoA [Salmonella enterica]	1.6e-300	cueO/pcoA/pcoA_psy	Multisystem
TIGR01386	Salmonella enterica subsp. enterica serovar Typhimurium S15	WP_033567133.1	copper/silver sensor histidine kinase SilS [Salmonella enterica]	3.9e-189	cusS/pcoS/copS_psy	Multisystem
TIGR01386	Salmonella enterica subsp. enterica serovar Typhimurium S15	WP_033567147.1	copper resistance membrane spanning protein PcoS [Salmonella enterica]	2e-181	cusS/pcoS/copS_psy	Multisystem
TIGR01387	Salmonella enterica subsp. enterica serovar Typhimurium S15	WP_033567146.1	copper response regulator transcription factor PcoR [Salmonella enterica]	5.5e-119	cusR/pcoR/copR_psy	Multisystem
TIGR01387	Salmonella enterica subsp. enterica serovar Typhimurium S15	WP_000698205.1	MULTISPECIES: response regulator transcription factor HprR [Salmonella]	1.3e-105	cusR/pcoR/copR_psy	Multisystem
TIGR01386	Salmonella enterica subsp. enterica serovar Typhimurium S15	WP_000240046.1	MULTISPECIES: heavy metal sensor histidine kinase [Salmonella]	1.4e-99	cusS/pcoS/copS_psy	Multisystem
TIGR01387	Salmonella enterica subsp. enterica serovar Typhimurium S15	WP_033567134.1	copper/silver response regulator transcription factor SilR [Salmonella enterica]	4.2e-97	cusR/pcoR/copR_psy	Multisystem
TIGR01387	Salmonella enterica subsp. enterica serovar Typhimurium S15	WP_001221574.1	MULTISPECIES: two-component system response regulator QseB [Salmonella]	2.9e-53	cusR/pcoR/copR_psy	Multisystem
TIGR01387	Salmonella enterica subsp. enterica serovar Typhimurium S15	WP_000697899.1	MULTISPECIES: two-component system response regulator PmrA [Salmonella]	2.9e-52	cusR/pcoR/copR_psy	Multisystem
TIGR01386	Salmonella enterica subsp. enterica serovar Typhimurium S15	WP_000779328.1	MULTISPECIES: two-component system sensor histidine kinase QseC [Salmonella]	3.8e-52	cusS/pcoS/copS_psy	Multisystem
TIGR01387	Salmonella enterica subsp. enterica serovar Typhimurium S15	WP_001237934.1	MULTISPECIES: transcriptional regulator TctD [Salmonella]	1.7e-51	cusR/pcoR/copR_psy	Multisystem
TIGR01386	Salmonella enterica subsp. enterica serovar Typhimurium S15	WP_000580402.1	MULTISPECIES: envelope stress sensor histidine kinase CpxA [Salmonella]	2.9e-51	cusS/pcoS/copS_psy	Multisystem
TIGR01386	Salmonella enterica subsp. enterica serovar Typhimurium S15	WP_000870070.1	MULTISPECIES: two-component system sensor histidine kinase BaeS [Salmonella]	8.3e-51	cusS/pcoS/copS_psy	Multisystem
TIGR01387	Salmonella enterica subsp. enterica serovar Typhimurium S15	WP_000113921.1	MULTISPECIES: phosphate response regulator transcription factor PhoB [Salmonella]	7e-48	cusR/pcoR/copR_psy	Multisystem
TIGR01386	Salmonella enterica subsp. enterica serovar Typhimurium S15	WP_000946038.1	MULTISPECIES: GHKL domain-containing protein [Salmonella]	2.3e-46	cusS/pcoS/copS_psy	Multisystem
TIGR01387	Salmonella enterica subsp. enterica serovar Typhimurium S15	WP_000986522.1	MULTISPECIES: two-component system response regulator PhoP [Salmonella]	1.1e-45	cusR/pcoR/copR_psy	Multisystem
TIGR01387	Salmonella enterica subsp. enterica serovar Typhimurium S15	WP_001033731.1	MULTISPECIES: envelope stress response regulator transcription factor CpxR [Gammaproteobacteria]	1.5e-45	cusR/pcoR/copR_psy	Multisystem
TIGR01387	Salmonella enterica subsp. enterica serovar Typhimurium S15	WP_001157751.1	MULTISPECIES: two-component system response regulator OmpR [Proteobacteria]	5.6e-45	cusR/pcoR/copR_psy	Multisystem
TIGR01387	Salmonella enterica subsp. enterica serovar Typhimurium S15	WP_000186054.1	MULTISPECIES: two-component system response regulator KdpE [Salmonella]	8.4e-44	cusR/pcoR/copR_psy	Multisystem
TIGR01386	Salmonella enterica subsp. enterica serovar Typhimurium S15	WP_000893645.1	MULTISPECIES: phosphate regulon sensor histidine kinase PhoR [Salmonella]	1e-43	cusS/pcoS/copS_psy	Multisystem
TIGR01387	Salmonella enterica subsp. enterica serovar Typhimurium S15	WP_001187047.1	MULTISPECIES: two-component system response regulator CreB [Salmonella]	3.2e-40	cusR/pcoR/copR_psy	Multisystem
TIGR01386	Salmonella enterica subsp. enterica serovar Typhimurium S15	WP_000186400.1	MULTISPECIES: two-component sensor histidine kinase BarA [Salmonella]	7.8e-40	cusS/pcoS/copS_psy	Multisystem
TIGR01386	Salmonella enterica subsp. enterica serovar Typhimurium S15	WP_000872348.1	MULTISPECIES: sensor histidine kinase [Salmonella]	8.3e-39	cusS/pcoS/copS_psy	Multisystem
TIGR01387	Salmonella enterica subsp. enterica serovar Typhimurium S15	WP_000137854.1	MULTISPECIES: two-component system response regulator BaeR [Salmonella]	3.6e-38	cusR/pcoR/copR_psy	Multisystem
TIGR01386	Salmonella enterica subsp. enterica serovar Typhimurium S15	WP_000732951.1	MULTISPECIES: two-component system sensor histidine kinase RstB [Salmonella]	3.4e-37	cusS/pcoS/copS_psy	Multisystem
TIGR01387	Salmonella enterica subsp. enterica serovar Typhimurium S15	WP_001080048.1	MULTISPECIES: two-component system response regulator RstA [Salmonella]	2.3e-36	cusR/pcoR/copR_psy	Multisystem
TIGR01386	Salmonella enterica subsp. enterica serovar Typhimurium S15	WP_001212189.1	MULTISPECIES: two-component system sensor histidine kinase PmrB [Salmonella]	7.3e-36	cusS/pcoS/copS_psy	Multisystem
TIGR01386	Salmonella enterica subsp. enterica serovar Typhimurium S15	WP_000876078.1	MULTISPECIES: two-component system sensor histidine kinase RcsC [Salmonella]	1.2e-34	cusS/pcoS/copS_psy	Multisystem
TIGR01387	Salmonella enterica subsp. enterica serovar Typhimurium S15	WP_001194359.1	MULTISPECIES: two-component system response regulator ArcA [Gammaproteobacteria]	3.5e-34	cusR/pcoR/copR_psy	Multisystem
TIGR01387	Salmonella enterica subsp. enterica serovar Typhimurium S15	WP_001562512.1	MULTISPECIES: two-component system response regulator TorR [Salmonella]	3.5e-34	cusR/pcoR/copR_psy	Multisystem
TIGR01480	Salmonella enterica subsp. enterica serovar Typhimurium S15	WP_000946047.1	MULTISPECIES: multicopper oxidase CueO [Salmonella]	7.2e-34	cueO/pcoA/pcoA_psy	Multisystem
TIGR01386	Salmonella enterica subsp. enterica serovar Typhimurium S15	WP_001050769.1	MULTISPECIES: two component system sensor kinase [Salmonella]	7.5e-32	cusS/pcoS/copS_psy	Multisystem
TIGR01386	Salmonella enterica subsp. enterica serovar Typhimurium S15	WP_000997487.1	MULTISPECIES: two-component system sensor histidine kinase KdbD [Salmonella]	1e-30	cusS/pcoS/copS_psy	Multisystem
TIGR01386	Salmonella enterica subsp. enterica serovar Typhimurium S15	WP_001219526.1	MULTISPECIES: two-component system sensor histidine kinase CreC [Salmonella]	1.2e-30	cusS/pcoS/copS_psy	Multisystem
TIGR01386	Salmonella enterica subsp. enterica serovar Typhimurium S15	WP_001253818.1	MULTISPECIES: two-component system sensor histidine kinase EnvZ [Salmonella]	1.7e-30	cusS/pcoS/copS_psy	Multisystem
COG3667	Salmonella enterica subsp. enterica serovar Typhimurium S15	WP_033567144.1	copper resistance outer membrane transporter PcoB [Salmonella enterica]	9e-94	pcoB/copB_psy	Pco/Cop
COG1276	Salmonella enterica subsp. enterica serovar Typhimurium S15	WP_000979702.1	MULTISPECIES: copper homeostasis membrane protein CopD [Salmonella]	3e-51	pcoD/copD_psy	Pco/Cop
COG0739	Salmonella enterica subsp. enterica serovar Typhimurium S15	WP_001184028.1	MULTISPECIES: murein DD-endopeptidase MepM [Salmonella]	5.3e-46	pcoG	Pco/Cop
COG2372	Salmonella enterica subsp. enterica serovar Typhimurium S15	WP_000168393.1	MULTISPECIES: CopC domain-containing protein YobA [Salmonella]	2.3e-37	pcoC/copC_psy	Pco/Cop
COG0739	Salmonella enterica subsp. enterica serovar Typhimurium S15	WP_001272632.1	MULTISPECIES: murein hydrolase activator NlpD [Salmonella]	1.6e-35	pcoG	Pco/Cop
COG0739	Salmonella enterica subsp. enterica serovar Typhimurium S15	WP_001214132.1	MULTISPECIES: murein hydrolase activator EnvC [Salmonella]	1.1e-34	pcoG	Pco/Cop
COG1276	Salmonella enterica subsp. enterica serovar Typhimurium S15	WP_033567145.1	copper resistance inner membrane protein PcoD [Salmonella enterica]	1.1e-34	pcoD/copD_psy	Pco/Cop
COG0739	Salmonella enterica subsp. enterica serovar Typhimurium S15	WP_000244329.1	MULTISPECIES: peptidoglycan DD-metalloendopeptidase family protein [Salmonella]	1.4e-33	pcoG	Pco/Cop
COG0739	Salmonella enterica subsp. enterica serovar Typhimurium S15	WP_033567141.1	peptidoglycan DD-metalloendopeptidase family protein [Salmonella enterica]	7.8e-33	pcoG	Pco/Cop
COG2372	Salmonella enterica subsp. enterica serovar Typhimurium S15	WP_028018070.1	MULTISPECIES: copper resistance system metallochaperone PcoC [Enterobacteriaceae]	5.7e-30	pcoC/copC_psy	Pco/Cop
COG2217	Salmonella enterica subsp. enterica serovar Typhimurium S23	WP_033567139.1	Ag(+)-translocating P-type ATPase SilP [Salmonella enterica]	1.1e-241	copA	Cue
COG2217	Salmonella enterica subsp. enterica serovar Typhimurium S23	WP_000083318.1	MULTISPECIES: gold/copper-translocating P-type ATPase GolT [Salmonella]	1.4e-220	copA	Cue
COG2217	Salmonella enterica subsp. enterica serovar Typhimurium S23	WP_000083899.1	MULTISPECIES: copper-exporting P-type ATPase CopA [Salmonella]	6.2e-215	copA	Cue
COG2217	Salmonella enterica subsp. enterica serovar Typhimurium S23	WP_000106641.1	MULTISPECIES: Zn(II)/Cd(II)/Pb(II) translocating P-type ATPase ZntA [Salmonella]	9.5e-210	copA	Cue
COG2217	Salmonella enterica subsp. enterica serovar Typhimurium S23	WP_000088022.1	MULTISPECIES: potassium-transporting ATPase subunit KdpB [Salmonella]	1.2e-94	copA	Cue
TIGR02044	Salmonella enterica subsp. enterica serovar Typhimurium S23	WP_001026760.1	MULTISPECIES: HTH-type transcriptional regulator CueR [Salmonella]	4.6e-65	cueR	Cue
COG2217	Salmonella enterica subsp. enterica serovar Typhimurium S23	WP_001738655.1	MULTISPECIES: magnesium-translocating P-type ATPase [Salmonella]	3.6e-62	copA	Cue
COG2217	Salmonella enterica subsp. enterica serovar Typhimurium S23	WP_000131288.1	MULTISPECIES: magnesium-translocating P-type ATPase [Salmonella]	2.6e-59	copA	Cue
TIGR02044	Salmonella enterica subsp. enterica serovar Typhimurium S23	WP_001020583.1	MULTISPECIES: Au(I) sensor transcriptional regulator GolS [Salmonella]	3.7e-53	cueR	Cue
TIGR02044	Salmonella enterica subsp. enterica serovar Typhimurium S23	WP_000285585.1	MULTISPECIES: Zn(2+)-responsive transcriptional regulator [Salmonella]	5e-32	cueR	Cue
COG3696	Salmonella enterica subsp. enterica serovar Typhimurium S23	WP_033567137.1	Cu(+)/Ag(+) efflux RND transporter permease subunit SilA [Salmonella enterica]	0	cusA	Cus
COG3696	Salmonella enterica subsp. enterica serovar Typhimurium S23	WP_001210077.1	MULTISPECIES: multidrug efflux RND transporter permease subunit MdtC [Salmonella]	2.3e-169	cusA	Cus
COG3696	Salmonella enterica subsp. enterica serovar Typhimurium S23	WP_020899393.1	MULTISPECIES: multidrug efflux RND transporter permease subunit MdtB [Salmonella]	3.3e-168	cusA	Cus
COG3696	Salmonella enterica subsp. enterica serovar Typhimurium S23	WP_000673160.1	MULTISPECIES: multidrug efflux RND transporter permease subunit MdsB [Salmonella]	4.1e-166	cusA	Cus
COG3696	Salmonella enterica subsp. enterica serovar Typhimurium S23	WP_001263078.1	MULTISPECIES: multidrug efflux RND transporter permease AcrD [Salmonella]	1.4e-160	cusA	Cus
COG3696	Salmonella enterica subsp. enterica serovar Typhimurium S23	WP_001273286.1	MULTISPECIES: multidrug efflux RND transporter permease subunit [Salmonella]	2.5e-158	cusA	Cus
COG3696	Salmonella enterica subsp. enterica serovar Typhimurium S23	WP_001132508.1	MULTISPECIES: multidrug efflux RND transporter permease subunit [Salmonella]	3.8e-156	cusA	Cus
TIGR01845	Salmonella enterica subsp. enterica serovar Typhimurium S23	WP_001521068.1	MULTISPECIES: multidrug efflux transporter outer membrane subunit MdsC [Salmonella]	1.9e-115	cusC	Cus
TIGR01845	Salmonella enterica subsp. enterica serovar Typhimurium S23	WP_033567135.1	Cu(+)/Ag(+) efflux RND transporter outer membrane channel SilC [Salmonella enterica]	5.7e-107	cusC	Cus
TIGR01845	Salmonella enterica subsp. enterica serovar Typhimurium S23	WP_001081453.1	MULTISPECIES: multidrug resistance outer membrane protein MdtQ [Salmonella]	1e-88	cusC	Cus
COG0845	Salmonella enterica subsp. enterica serovar Typhimurium S23	WP_000678822.1	MULTISPECIES: multidrug efflux RND transporter subunit MdtA [Salmonella]	2.6e-70	cusB	Cus
COG0845	Salmonella enterica subsp. enterica serovar Typhimurium S23	WP_001039202.1	MULTISPECIES: multidrug efflux RND transporter periplasmic adaptor subunit AcrA [Salmonella]	1.5e-68	cusB	Cus
COG0845	Salmonella enterica subsp. enterica serovar Typhimurium S23	WP_000160383.1	MULTISPECIES: efflux RND transporter periplasmic adaptor subunit [Salmonella]	8.2e-68	cusB	Cus
COG0845	Salmonella enterica subsp. enterica serovar Typhimurium S23	WP_001201751.1	MULTISPECIES: macrolide transporter subunit MacA [Salmonella]	4.4e-64	cusB	Cus
COG0845	Salmonella enterica subsp. enterica serovar Typhimurium S23	WP_001254844.1	MULTISPECIES: multidrug efflux RND transporter periplasmic adaptor subunit MdsA [Salmonella]	4.5e-58	cusB	Cus
COG0845	Salmonella enterica subsp. enterica serovar Typhimurium S23	WP_000743436.1	MULTISPECIES: secretion protein HlyD [Salmonella]	1.1e-47	cusB	Cus
COG0845	Salmonella enterica subsp. enterica serovar Typhimurium S23	WP_033567136.1	Cu(+)/Ag(+) efflux RND transporter periplasmic adaptor subunit SilB [Salmonella enterica]	1.1e-40	cusB	Cus
COG0845	Salmonella enterica subsp. enterica serovar Typhimurium S23	WP_000016506.1	MULTISPECIES: HlyD family secretion protein [Salmonella]	1.2e-40	cusB	Cus
COG0845	Salmonella enterica subsp. enterica serovar Typhimurium S23	WP_001275603.1	MULTISPECIES: multidrug efflux MFS transporter periplasmic adaptor subunit EmrA [Salmonella]	7.9e-38	cusB	Cus
COG0845	Salmonella enterica subsp. enterica serovar Typhimurium S23	WP_010989057.1	MULTISPECIES: HlyD family type I secretion periplasmic adaptor subunit [Salmonella]	2.2e-37	cusB	Cus
COG0845	Salmonella enterica subsp. enterica serovar Typhimurium S23	WP_000855134.1	MULTISPECIES: p-hydroxybenzoic acid efflux pump subunit AaeA [Salmonella]	4.2e-37	cusB	Cus
COG0845	Salmonella enterica subsp. enterica serovar Typhimurium S23	WP_000359836.1	MULTISPECIES: HlyD family efflux transporter periplasmic adaptor subunit [Salmonella]	9.3e-35	cusB	Cus
TIGR01480	Salmonella enterica subsp. enterica serovar Typhimurium S23	WP_033567143.1	multicopper oxidase PcoA [Salmonella enterica]	1.6e-300	cueO/pcoA/pcoA_psy	Multisystem
TIGR01386	Salmonella enterica subsp. enterica serovar Typhimurium S23	WP_033567133.1	copper/silver sensor histidine kinase SilS [Salmonella enterica]	3.9e-189	cusS/pcoS/copS_psy	Multisystem
TIGR01386	Salmonella enterica subsp. enterica serovar Typhimurium S23	WP_033567147.1	copper resistance membrane spanning protein PcoS [Salmonella enterica]	2e-181	cusS/pcoS/copS_psy	Multisystem
TIGR01387	Salmonella enterica subsp. enterica serovar Typhimurium S23	WP_033567146.1	copper response regulator transcription factor PcoR [Salmonella enterica]	5.6e-119	cusR/pcoR/copR_psy	Multisystem
TIGR01387	Salmonella enterica subsp. enterica serovar Typhimurium S23	WP_000698205.1	MULTISPECIES: response regulator transcription factor HprR [Salmonella]	1.3e-105	cusR/pcoR/copR_psy	Multisystem
TIGR01386	Salmonella enterica subsp. enterica serovar Typhimurium S23	WP_000240046.1	MULTISPECIES: heavy metal sensor histidine kinase [Salmonella]	1.4e-99	cusS/pcoS/copS_psy	Multisystem
TIGR01387	Salmonella enterica subsp. enterica serovar Typhimurium S23	WP_033567134.1	copper/silver response regulator transcription factor SilR [Salmonella enterica]	4.2e-97	cusR/pcoR/copR_psy	Multisystem
TIGR01387	Salmonella enterica subsp. enterica serovar Typhimurium S23	WP_001221574.1	MULTISPECIES: two-component system response regulator QseB [Salmonella]	2.9e-53	cusR/pcoR/copR_psy	Multisystem
TIGR01387	Salmonella enterica subsp. enterica serovar Typhimurium S23	WP_000697899.1	MULTISPECIES: two-component system response regulator PmrA [Salmonella]	2.9e-52	cusR/pcoR/copR_psy	Multisystem
TIGR01386	Salmonella enterica subsp. enterica serovar Typhimurium S23	WP_000779328.1	MULTISPECIES: two-component system sensor histidine kinase QseC [Salmonella]	3.8e-52	cusS/pcoS/copS_psy	Multisystem
TIGR01387	Salmonella enterica subsp. enterica serovar Typhimurium S23	WP_001237934.1	MULTISPECIES: transcriptional regulator TctD [Salmonella]	1.7e-51	cusR/pcoR/copR_psy	Multisystem
TIGR01386	Salmonella enterica subsp. enterica serovar Typhimurium S23	WP_000580402.1	MULTISPECIES: envelope stress sensor histidine kinase CpxA [Salmonella]	2.9e-51	cusS/pcoS/copS_psy	Multisystem
TIGR01386	Salmonella enterica subsp. enterica serovar Typhimurium S23	WP_000870070.1	MULTISPECIES: two-component system sensor histidine kinase BaeS [Salmonella]	8.3e-51	cusS/pcoS/copS_psy	Multisystem
TIGR01387	Salmonella enterica subsp. enterica serovar Typhimurium S23	WP_000113921.1	MULTISPECIES: phosphate response regulator transcription factor PhoB [Salmonella]	7e-48	cusR/pcoR/copR_psy	Multisystem
TIGR01386	Salmonella enterica subsp. enterica serovar Typhimurium S23	WP_000946038.1	MULTISPECIES: GHKL domain-containing protein [Salmonella]	2.3e-46	cusS/pcoS/copS_psy	Multisystem
TIGR01387	Salmonella enterica subsp. enterica serovar Typhimurium S23	WP_000986522.1	MULTISPECIES: two-component system response regulator PhoP [Salmonella]	1.1e-45	cusR/pcoR/copR_psy	Multisystem
TIGR01387	Salmonella enterica subsp. enterica serovar Typhimurium S23	WP_001033731.1	MULTISPECIES: envelope stress response regulator transcription factor CpxR [Gammaproteobacteria]	1.5e-45	cusR/pcoR/copR_psy	Multisystem
TIGR01387	Salmonella enterica subsp. enterica serovar Typhimurium S23	WP_001157751.1	MULTISPECIES: two-component system response regulator OmpR [Proteobacteria]	5.6e-45	cusR/pcoR/copR_psy	Multisystem
TIGR01387	Salmonella enterica subsp. enterica serovar Typhimurium S23	WP_000186054.1	MULTISPECIES: two-component system response regulator KdpE [Salmonella]	8.4e-44	cusR/pcoR/copR_psy	Multisystem
TIGR01386	Salmonella enterica subsp. enterica serovar Typhimurium S23	WP_000893645.1	MULTISPECIES: phosphate regulon sensor histidine kinase PhoR [Salmonella]	1e-43	cusS/pcoS/copS_psy	Multisystem
TIGR01387	Salmonella enterica subsp. enterica serovar Typhimurium S23	WP_001187047.1	MULTISPECIES: two-component system response regulator CreB [Salmonella]	3.2e-40	cusR/pcoR/copR_psy	Multisystem
TIGR01386	Salmonella enterica subsp. enterica serovar Typhimurium S23	WP_000186400.1	MULTISPECIES: two-component sensor histidine kinase BarA [Salmonella]	7.8e-40	cusS/pcoS/copS_psy	Multisystem
TIGR01386	Salmonella enterica subsp. enterica serovar Typhimurium S23	WP_000872348.1	MULTISPECIES: sensor histidine kinase [Salmonella]	8.3e-39	cusS/pcoS/copS_psy	Multisystem
TIGR01387	Salmonella enterica subsp. enterica serovar Typhimurium S23	WP_000137854.1	MULTISPECIES: two-component system response regulator BaeR [Salmonella]	3.6e-38	cusR/pcoR/copR_psy	Multisystem
TIGR01386	Salmonella enterica subsp. enterica serovar Typhimurium S23	WP_000732951.1	MULTISPECIES: two-component system sensor histidine kinase RstB [Salmonella]	3.4e-37	cusS/pcoS/copS_psy	Multisystem
TIGR01387	Salmonella enterica subsp. enterica serovar Typhimurium S23	WP_001080048.1	MULTISPECIES: two-component system response regulator RstA [Salmonella]	2.4e-36	cusR/pcoR/copR_psy	Multisystem
TIGR01386	Salmonella enterica subsp. enterica serovar Typhimurium S23	WP_001212189.1	MULTISPECIES: two-component system sensor histidine kinase PmrB [Salmonella]	7.3e-36	cusS/pcoS/copS_psy	Multisystem
TIGR01386	Salmonella enterica subsp. enterica serovar Typhimurium S23	WP_000876078.1	MULTISPECIES: two-component system sensor histidine kinase RcsC [Salmonella]	1.2e-34	cusS/pcoS/copS_psy	Multisystem
TIGR01387	Salmonella enterica subsp. enterica serovar Typhimurium S23	WP_001194359.1	MULTISPECIES: two-component system response regulator ArcA [Gammaproteobacteria]	3.5e-34	cusR/pcoR/copR_psy	Multisystem
TIGR01387	Salmonella enterica subsp. enterica serovar Typhimurium S23	WP_001562512.1	MULTISPECIES: two-component system response regulator TorR [Salmonella]	3.5e-34	cusR/pcoR/copR_psy	Multisystem
TIGR01480	Salmonella enterica subsp. enterica serovar Typhimurium S23	WP_000946047.1	MULTISPECIES: multicopper oxidase CueO [Salmonella]	7.2e-34	cueO/pcoA/pcoA_psy	Multisystem
TIGR01386	Salmonella enterica subsp. enterica serovar Typhimurium S23	WP_001050769.1	MULTISPECIES: two component system sensor kinase [Salmonella]	7.5e-32	cusS/pcoS/copS_psy	Multisystem
TIGR01386	Salmonella enterica subsp. enterica serovar Typhimurium S23	WP_000997487.1	MULTISPECIES: two-component system sensor histidine kinase KdbD [Salmonella]	1e-30	cusS/pcoS/copS_psy	Multisystem
TIGR01386	Salmonella enterica subsp. enterica serovar Typhimurium S23	WP_001219526.1	MULTISPECIES: two-component system sensor histidine kinase CreC [Salmonella]	1.2e-30	cusS/pcoS/copS_psy	Multisystem
TIGR01386	Salmonella enterica subsp. enterica serovar Typhimurium S23	WP_001253818.1	MULTISPECIES: two-component system sensor histidine kinase EnvZ [Salmonella]	1.7e-30	cusS/pcoS/copS_psy	Multisystem
COG3667	Salmonella enterica subsp. enterica serovar Typhimurium S23	WP_033567144.1	copper resistance outer membrane transporter PcoB [Salmonella enterica]	9e-94	pcoB/copB_psy	Pco/Cop
COG1276	Salmonella enterica subsp. enterica serovar Typhimurium S23	WP_000979702.1	MULTISPECIES: copper homeostasis membrane protein CopD [Salmonella]	3e-51	pcoD/copD_psy	Pco/Cop
COG0739	Salmonella enterica subsp. enterica serovar Typhimurium S23	WP_001184028.1	MULTISPECIES: murein DD-endopeptidase MepM [Salmonella]	5.3e-46	pcoG	Pco/Cop
COG2372	Salmonella enterica subsp. enterica serovar Typhimurium S23	WP_000168393.1	MULTISPECIES: CopC domain-containing protein YobA [Salmonella]	2.3e-37	pcoC/copC_psy	Pco/Cop
COG0739	Salmonella enterica subsp. enterica serovar Typhimurium S23	WP_001272632.1	MULTISPECIES: murein hydrolase activator NlpD [Salmonella]	1.6e-35	pcoG	Pco/Cop
COG0739	Salmonella enterica subsp. enterica serovar Typhimurium S23	WP_001214132.1	MULTISPECIES: murein hydrolase activator EnvC [Salmonella]	1.1e-34	pcoG	Pco/Cop
COG1276	Salmonella enterica subsp. enterica serovar Typhimurium S23	WP_033567145.1	copper resistance inner membrane protein PcoD [Salmonella enterica]	1.1e-34	pcoD/copD_psy	Pco/Cop
COG0739	Salmonella enterica subsp. enterica serovar Typhimurium S23	WP_000244329.1	MULTISPECIES: peptidoglycan DD-metalloendopeptidase family protein [Salmonella]	1.4e-33	pcoG	Pco/Cop
COG0739	Salmonella enterica subsp. enterica serovar Typhimurium S23	WP_033567141.1	peptidoglycan DD-metalloendopeptidase family protein [Salmonella enterica]	7.8e-33	pcoG	Pco/Cop
COG2372	Salmonella enterica subsp. enterica serovar Typhimurium S23	WP_028018070.1	MULTISPECIES: copper resistance system metallochaperone PcoC [Enterobacteriaceae]	5.7e-30	pcoC/copC_psy	Pco/Cop
COG2217	Salmonella enterica subsp. enterica serovar Typhimurium S7	WP_033567139.1	Ag(+)-translocating P-type ATPase SilP [Salmonella enterica]	1.1e-241	copA	Cue
COG2217	Salmonella enterica subsp. enterica serovar Typhimurium S7	WP_000083318.1	MULTISPECIES: gold/copper-translocating P-type ATPase GolT [Salmonella]	1.4e-220	copA	Cue
COG2217	Salmonella enterica subsp. enterica serovar Typhimurium S7	WP_000083899.1	MULTISPECIES: copper-exporting P-type ATPase CopA [Salmonella]	6.2e-215	copA	Cue
COG2217	Salmonella enterica subsp. enterica serovar Typhimurium S7	WP_000106641.1	MULTISPECIES: Zn(II)/Cd(II)/Pb(II) translocating P-type ATPase ZntA [Salmonella]	9.5e-210	copA	Cue
COG2217	Salmonella enterica subsp. enterica serovar Typhimurium S7	WP_000088022.1	MULTISPECIES: potassium-transporting ATPase subunit KdpB [Salmonella]	1.2e-94	copA	Cue
TIGR02044	Salmonella enterica subsp. enterica serovar Typhimurium S7	WP_001026760.1	MULTISPECIES: HTH-type transcriptional regulator CueR [Salmonella]	4.6e-65	cueR	Cue
COG2217	Salmonella enterica subsp. enterica serovar Typhimurium S7	WP_001738655.1	MULTISPECIES: magnesium-translocating P-type ATPase [Salmonella]	3.6e-62	copA	Cue
COG2217	Salmonella enterica subsp. enterica serovar Typhimurium S7	WP_000131288.1	MULTISPECIES: magnesium-translocating P-type ATPase [Salmonella]	2.6e-59	copA	Cue
TIGR02044	Salmonella enterica subsp. enterica serovar Typhimurium S7	WP_001020583.1	MULTISPECIES: Au(I) sensor transcriptional regulator GolS [Salmonella]	3.7e-53	cueR	Cue
TIGR02044	Salmonella enterica subsp. enterica serovar Typhimurium S7	WP_000285585.1	MULTISPECIES: Zn(2+)-responsive transcriptional regulator [Salmonella]	5e-32	cueR	Cue
COG3696	Salmonella enterica subsp. enterica serovar Typhimurium S7	WP_033567137.1	Cu(+)/Ag(+) efflux RND transporter permease subunit SilA [Salmonella enterica]	0	cusA	Cus
COG3696	Salmonella enterica subsp. enterica serovar Typhimurium S7	WP_001210077.1	MULTISPECIES: multidrug efflux RND transporter permease subunit MdtC [Salmonella]	2.3e-169	cusA	Cus
COG3696	Salmonella enterica subsp. enterica serovar Typhimurium S7	WP_020899393.1	MULTISPECIES: multidrug efflux RND transporter permease subunit MdtB [Salmonella]	3.3e-168	cusA	Cus
COG3696	Salmonella enterica subsp. enterica serovar Typhimurium S7	WP_000673160.1	MULTISPECIES: multidrug efflux RND transporter permease subunit MdsB [Salmonella]	4.1e-166	cusA	Cus
COG3696	Salmonella enterica subsp. enterica serovar Typhimurium S7	WP_001263078.1	MULTISPECIES: multidrug efflux RND transporter permease AcrD [Salmonella]	1.4e-160	cusA	Cus
COG3696	Salmonella enterica subsp. enterica serovar Typhimurium S7	WP_001273286.1	MULTISPECIES: multidrug efflux RND transporter permease subunit [Salmonella]	2.5e-158	cusA	Cus
COG3696	Salmonella enterica subsp. enterica serovar Typhimurium S7	WP_033572398.1	multidrug efflux RND transporter permease subunit [Salmonella enterica]	4.1e-156	cusA	Cus
TIGR01845	Salmonella enterica subsp. enterica serovar Typhimurium S7	WP_001521068.1	MULTISPECIES: multidrug efflux transporter outer membrane subunit MdsC [Salmonella]	1.9e-115	cusC	Cus
TIGR01845	Salmonella enterica subsp. enterica serovar Typhimurium S7	WP_033567135.1	Cu(+)/Ag(+) efflux RND transporter outer membrane channel SilC [Salmonella enterica]	5.7e-107	cusC	Cus
TIGR01845	Salmonella enterica subsp. enterica serovar Typhimurium S7	WP_001081453.1	MULTISPECIES: multidrug resistance outer membrane protein MdtQ [Salmonella]	1e-88	cusC	Cus
COG0845	Salmonella enterica subsp. enterica serovar Typhimurium S7	WP_000678822.1	MULTISPECIES: multidrug efflux RND transporter subunit MdtA [Salmonella]	2.6e-70	cusB	Cus
COG0845	Salmonella enterica subsp. enterica serovar Typhimurium S7	WP_001039202.1	MULTISPECIES: multidrug efflux RND transporter periplasmic adaptor subunit AcrA [Salmonella]	1.5e-68	cusB	Cus
COG0845	Salmonella enterica subsp. enterica serovar Typhimurium S7	WP_000160383.1	MULTISPECIES: efflux RND transporter periplasmic adaptor subunit [Salmonella]	8.2e-68	cusB	Cus
COG0845	Salmonella enterica subsp. enterica serovar Typhimurium S7	WP_001201751.1	MULTISPECIES: macrolide transporter subunit MacA [Salmonella]	4.4e-64	cusB	Cus
COG0845	Salmonella enterica subsp. enterica serovar Typhimurium S7	WP_001254844.1	MULTISPECIES: multidrug efflux RND transporter periplasmic adaptor subunit MdsA [Salmonella]	4.5e-58	cusB	Cus
COG0845	Salmonella enterica subsp. enterica serovar Typhimurium S7	WP_000743436.1	MULTISPECIES: secretion protein HlyD [Salmonella]	1.1e-47	cusB	Cus
COG0845	Salmonella enterica subsp. enterica serovar Typhimurium S7	WP_033567136.1	Cu(+)/Ag(+) efflux RND transporter periplasmic adaptor subunit SilB [Salmonella enterica]	1.1e-40	cusB	Cus
COG0845	Salmonella enterica subsp. enterica serovar Typhimurium S7	WP_000016506.1	MULTISPECIES: HlyD family secretion protein [Salmonella]	1.2e-40	cusB	Cus
COG0845	Salmonella enterica subsp. enterica serovar Typhimurium S7	WP_001275603.1	MULTISPECIES: multidrug efflux MFS transporter periplasmic adaptor subunit EmrA [Salmonella]	7.9e-38	cusB	Cus
COG0845	Salmonella enterica subsp. enterica serovar Typhimurium S7	WP_010989057.1	MULTISPECIES: HlyD family type I secretion periplasmic adaptor subunit [Salmonella]	2.2e-37	cusB	Cus
COG0845	Salmonella enterica subsp. enterica serovar Typhimurium S7	WP_000855134.1	MULTISPECIES: p-hydroxybenzoic acid efflux pump subunit AaeA [Salmonella]	4.2e-37	cusB	Cus
COG0845	Salmonella enterica subsp. enterica serovar Typhimurium S7	WP_000359836.1	MULTISPECIES: HlyD family efflux transporter periplasmic adaptor subunit [Salmonella]	9.3e-35	cusB	Cus
TIGR01480	Salmonella enterica subsp. enterica serovar Typhimurium S7	WP_033567143.1	multicopper oxidase PcoA [Salmonella enterica]	1.6e-300	cueO/pcoA/pcoA_psy	Multisystem
TIGR01386	Salmonella enterica subsp. enterica serovar Typhimurium S7	WP_033567133.1	copper/silver sensor histidine kinase SilS [Salmonella enterica]	3.9e-189	cusS/pcoS/copS_psy	Multisystem
TIGR01386	Salmonella enterica subsp. enterica serovar Typhimurium S7	WP_033567147.1	copper resistance membrane spanning protein PcoS [Salmonella enterica]	2e-181	cusS/pcoS/copS_psy	Multisystem
TIGR01387	Salmonella enterica subsp. enterica serovar Typhimurium S7	WP_033567146.1	copper response regulator transcription factor PcoR [Salmonella enterica]	5.6e-119	cusR/pcoR/copR_psy	Multisystem
TIGR01387	Salmonella enterica subsp. enterica serovar Typhimurium S7	WP_000698205.1	MULTISPECIES: response regulator transcription factor HprR [Salmonella]	1.3e-105	cusR/pcoR/copR_psy	Multisystem
TIGR01386	Salmonella enterica subsp. enterica serovar Typhimurium S7	WP_000240046.1	MULTISPECIES: heavy metal sensor histidine kinase [Salmonella]	1.4e-99	cusS/pcoS/copS_psy	Multisystem
TIGR01387	Salmonella enterica subsp. enterica serovar Typhimurium S7	WP_033567134.1	copper/silver response regulator transcription factor SilR [Salmonella enterica]	4.2e-97	cusR/pcoR/copR_psy	Multisystem
TIGR01387	Salmonella enterica subsp. enterica serovar Typhimurium S7	WP_001221574.1	MULTISPECIES: two-component system response regulator QseB [Salmonella]	2.9e-53	cusR/pcoR/copR_psy	Multisystem
TIGR01387	Salmonella enterica subsp. enterica serovar Typhimurium S7	WP_000697899.1	MULTISPECIES: two-component system response regulator PmrA [Salmonella]	2.9e-52	cusR/pcoR/copR_psy	Multisystem
TIGR01386	Salmonella enterica subsp. enterica serovar Typhimurium S7	WP_000779328.1	MULTISPECIES: two-component system sensor histidine kinase QseC [Salmonella]	3.8e-52	cusS/pcoS/copS_psy	Multisystem
TIGR01387	Salmonella enterica subsp. enterica serovar Typhimurium S7	WP_001237934.1	MULTISPECIES: transcriptional regulator TctD [Salmonella]	1.7e-51	cusR/pcoR/copR_psy	Multisystem
TIGR01386	Salmonella enterica subsp. enterica serovar Typhimurium S7	WP_000580402.1	MULTISPECIES: envelope stress sensor histidine kinase CpxA [Salmonella]	2.9e-51	cusS/pcoS/copS_psy	Multisystem
TIGR01386	Salmonella enterica subsp. enterica serovar Typhimurium S7	WP_000870070.1	MULTISPECIES: two-component system sensor histidine kinase BaeS [Salmonella]	8.3e-51	cusS/pcoS/copS_psy	Multisystem
TIGR01387	Salmonella enterica subsp. enterica serovar Typhimurium S7	WP_000113921.1	MULTISPECIES: phosphate response regulator transcription factor PhoB [Salmonella]	7e-48	cusR/pcoR/copR_psy	Multisystem
TIGR01386	Salmonella enterica subsp. enterica serovar Typhimurium S7	WP_000946038.1	MULTISPECIES: GHKL domain-containing protein [Salmonella]	2.3e-46	cusS/pcoS/copS_psy	Multisystem
TIGR01387	Salmonella enterica subsp. enterica serovar Typhimurium S7	WP_000986522.1	MULTISPECIES: two-component system response regulator PhoP [Salmonella]	1.1e-45	cusR/pcoR/copR_psy	Multisystem
TIGR01387	Salmonella enterica subsp. enterica serovar Typhimurium S7	WP_001033731.1	MULTISPECIES: envelope stress response regulator transcription factor CpxR [Gammaproteobacteria]	1.5e-45	cusR/pcoR/copR_psy	Multisystem
TIGR01387	Salmonella enterica subsp. enterica serovar Typhimurium S7	WP_001157751.1	MULTISPECIES: two-component system response regulator OmpR [Proteobacteria]	5.6e-45	cusR/pcoR/copR_psy	Multisystem
TIGR01387	Salmonella enterica subsp. enterica serovar Typhimurium S7	WP_000186054.1	MULTISPECIES: two-component system response regulator KdpE [Salmonella]	8.4e-44	cusR/pcoR/copR_psy	Multisystem
TIGR01386	Salmonella enterica subsp. enterica serovar Typhimurium S7	WP_000893645.1	MULTISPECIES: phosphate regulon sensor histidine kinase PhoR [Salmonella]	1e-43	cusS/pcoS/copS_psy	Multisystem
TIGR01387	Salmonella enterica subsp. enterica serovar Typhimurium S7	WP_001187047.1	MULTISPECIES: two-component system response regulator CreB [Salmonella]	3.2e-40	cusR/pcoR/copR_psy	Multisystem
TIGR01386	Salmonella enterica subsp. enterica serovar Typhimurium S7	WP_000186400.1	MULTISPECIES: two-component sensor histidine kinase BarA [Salmonella]	7.8e-40	cusS/pcoS/copS_psy	Multisystem
TIGR01386	Salmonella enterica subsp. enterica serovar Typhimurium S7	WP_000872348.1	MULTISPECIES: sensor histidine kinase [Salmonella]	8.3e-39	cusS/pcoS/copS_psy	Multisystem
TIGR01387	Salmonella enterica subsp. enterica serovar Typhimurium S7	WP_000137854.1	MULTISPECIES: two-component system response regulator BaeR [Salmonella]	3.6e-38	cusR/pcoR/copR_psy	Multisystem
TIGR01386	Salmonella enterica subsp. enterica serovar Typhimurium S7	WP_000732951.1	MULTISPECIES: two-component system sensor histidine kinase RstB [Salmonella]	3.4e-37	cusS/pcoS/copS_psy	Multisystem
TIGR01387	Salmonella enterica subsp. enterica serovar Typhimurium S7	WP_001080048.1	MULTISPECIES: two-component system response regulator RstA [Salmonella]	2.4e-36	cusR/pcoR/copR_psy	Multisystem
TIGR01386	Salmonella enterica subsp. enterica serovar Typhimurium S7	WP_001212189.1	MULTISPECIES: two-component system sensor histidine kinase PmrB [Salmonella]	7.3e-36	cusS/pcoS/copS_psy	Multisystem
TIGR01386	Salmonella enterica subsp. enterica serovar Typhimurium S7	WP_000876078.1	MULTISPECIES: two-component system sensor histidine kinase RcsC [Salmonella]	1.2e-34	cusS/pcoS/copS_psy	Multisystem
TIGR01387	Salmonella enterica subsp. enterica serovar Typhimurium S7	WP_001194359.1	MULTISPECIES: two-component system response regulator ArcA [Gammaproteobacteria]	3.5e-34	cusR/pcoR/copR_psy	Multisystem
TIGR01387	Salmonella enterica subsp. enterica serovar Typhimurium S7	WP_001562512.1	MULTISPECIES: two-component system response regulator TorR [Salmonella]	3.5e-34	cusR/pcoR/copR_psy	Multisystem
TIGR01480	Salmonella enterica subsp. enterica serovar Typhimurium S7	WP_000946047.1	MULTISPECIES: multicopper oxidase CueO [Salmonella]	7.2e-34	cueO/pcoA/pcoA_psy	Multisystem
TIGR01386	Salmonella enterica subsp. enterica serovar Typhimurium S7	WP_001050769.1	MULTISPECIES: two component system sensor kinase [Salmonella]	7.5e-32	cusS/pcoS/copS_psy	Multisystem
TIGR01386	Salmonella enterica subsp. enterica serovar Typhimurium S7	WP_000997487.1	MULTISPECIES: two-component system sensor histidine kinase KdbD [Salmonella]	1e-30	cusS/pcoS/copS_psy	Multisystem
TIGR01386	Salmonella enterica subsp. enterica serovar Typhimurium S7	WP_001219526.1	MULTISPECIES: two-component system sensor histidine kinase CreC [Salmonella]	1.2e-30	cusS/pcoS/copS_psy	Multisystem
TIGR01386	Salmonella enterica subsp. enterica serovar Typhimurium S7	WP_001253818.1	MULTISPECIES: two-component system sensor histidine kinase EnvZ [Salmonella]	1.7e-30	cusS/pcoS/copS_psy	Multisystem
COG3667	Salmonella enterica subsp. enterica serovar Typhimurium S7	WP_033567144.1	copper resistance outer membrane transporter PcoB [Salmonella enterica]	9e-94	pcoB/copB_psy	Pco/Cop
COG1276	Salmonella enterica subsp. enterica serovar Typhimurium S7	WP_000979702.1	MULTISPECIES: copper homeostasis membrane protein CopD [Salmonella]	3e-51	pcoD/copD_psy	Pco/Cop
COG0739	Salmonella enterica subsp. enterica serovar Typhimurium S7	WP_001184028.1	MULTISPECIES: murein DD-endopeptidase MepM [Salmonella]	5.3e-46	pcoG	Pco/Cop
COG2372	Salmonella enterica subsp. enterica serovar Typhimurium S7	WP_000168393.1	MULTISPECIES: CopC domain-containing protein YobA [Salmonella]	2.3e-37	pcoC/copC_psy	Pco/Cop
COG0739	Salmonella enterica subsp. enterica serovar Typhimurium S7	WP_001272632.1	MULTISPECIES: murein hydrolase activator NlpD [Salmonella]	1.6e-35	pcoG	Pco/Cop
COG0739	Salmonella enterica subsp. enterica serovar Typhimurium S7	WP_001214132.1	MULTISPECIES: murein hydrolase activator EnvC [Salmonella]	1.1e-34	pcoG	Pco/Cop
COG1276	Salmonella enterica subsp. enterica serovar Typhimurium S7	WP_033567145.1	copper resistance inner membrane protein PcoD [Salmonella enterica]	1.1e-34	pcoD/copD_psy	Pco/Cop
COG0739	Salmonella enterica subsp. enterica serovar Typhimurium S7	WP_000244329.1	MULTISPECIES: peptidoglycan DD-metalloendopeptidase family protein [Salmonella]	1.4e-33	pcoG	Pco/Cop
COG0739	Salmonella enterica subsp. enterica serovar Typhimurium S7	WP_033567141.1	peptidoglycan DD-metalloendopeptidase family protein [Salmonella enterica]	7.8e-33	pcoG	Pco/Cop
COG2372	Salmonella enterica subsp. enterica serovar Typhimurium S7	WP_028018070.1	MULTISPECIES: copper resistance system metallochaperone PcoC [Enterobacteriaceae]	5.7e-30	pcoC/copC_psy	Pco/Cop
COG2217	Xanthomonas citri str. Xc-03-1638-1-1	WP_072167015.1	MULTISPECIES: copper-translocating P-type ATPase [Xanthomonadaceae]	2.4e-226	copA	Cue
COG2217	Xanthomonas citri str. Xc-03-1638-1-1	WP_011050519.1	MULTISPECIES: potassium-transporting ATPase subunit KdpB [Xanthomonas]	1.4e-98	copA	Cue
TIGR02044	Xanthomonas citri str. Xc-03-1638-1-1	WP_014159616.1	MULTISPECIES: helix-turn-helix domain-containing protein [Gammaproteobacteria]	1e-36	cueR	Cue
COG3696	Xanthomonas citri str. Xc-03-1638-1-1	WP_011051365.1	MULTISPECIES: efflux RND transporter permease subunit [Xanthomonas]	0	cusA	Cus
COG3696	Xanthomonas citri str. Xc-03-1638-1-1	WP_011052774.1	MULTISPECIES: CusA/CzcA family heavy metal efflux RND transporter [Xanthomonas]	0	cusA	Cus
COG3696	Xanthomonas citri str. Xc-03-1638-1-1	WP_019184719.1	MULTISPECIES: efflux RND transporter permease subunit [Xanthomonadaceae]	0	cusA	Cus
COG3696	Xanthomonas citri str. Xc-03-1638-1-1	WP_046936205.1	MULTISPECIES: CusA/CzcA family heavy metal efflux RND transporter [Xanthomonas]	0	cusA	Cus
COG3696	Xanthomonas citri str. Xc-03-1638-1-1	WP_015463166.1	MULTISPECIES: efflux RND transporter permease subunit [Xanthomonas]	5.3e-209	cusA	Cus
COG3696	Xanthomonas citri str. Xc-03-1638-1-1	WP_003487222.1	MULTISPECIES: efflux RND transporter permease subunit [Xanthomonas]	2e-184	cusA	Cus
COG3696	Xanthomonas citri str. Xc-03-1638-1-1	WP_075150087.1	MULTISPECIES: MMPL family transporter [Xanthomonas]	9.8e-171	cusA	Cus
COG3696	Xanthomonas citri str. Xc-03-1638-1-1	WP_011050945.1	MULTISPECIES: efflux RND transporter permease subunit [Xanthomonas]	3.5e-169	cusA	Cus
COG3696	Xanthomonas citri str. Xc-03-1638-1-1	WP_011052563.1	efflux RND transporter permease subunit [Xanthomonas citri]	4.5e-166	cusA	Cus
COG3696	Xanthomonas citri str. Xc-03-1638-1-1	WP_011051628.1	MULTISPECIES: multidrug efflux RND transporter permease subunit [Xanthomonas]	5.4e-160	cusA	Cus
TIGR01845	Xanthomonas citri str. Xc-03-1638-1-1	WP_075149975.1	MULTISPECIES: efflux transporter outer membrane subunit [Xanthomonas]	2.3e-159	cusC	Cus
COG3696	Xanthomonas citri str. Xc-03-1638-1-1	WP_011050247.1	MULTISPECIES: multidrug efflux RND transporter permease subunit [Xanthomonas]	1.1e-157	cusA	Cus
COG3696	Xanthomonas citri str. Xc-03-1638-1-1	WP_011051868.1	MULTISPECIES: efflux RND transporter permease subunit [Xanthomonas]	3.8e-153	cusA	Cus
COG3696	Xanthomonas citri str. Xc-03-1638-1-1	WP_011051311.1	MULTISPECIES: efflux RND transporter permease subunit [Xanthomonas]	5.2e-151	cusA	Cus
COG3696	Xanthomonas citri str. Xc-03-1638-1-1	WP_011051836.1	MULTISPECIES: efflux RND transporter permease subunit [Xanthomonas]	9e-145	cusA	Cus
COG3696	Xanthomonas citri str. Xc-03-1638-1-1	WP_011050319.1	MULTISPECIES: efflux RND transporter permease subunit [Xanthomonas]	6.6e-135	cusA	Cus
TIGR01845	Xanthomonas citri str. Xc-03-1638-1-1	WP_011051366.1	MULTISPECIES: efflux transporter outer membrane subunit [Xanthomonas]	1.7e-127	cusC	Cus
TIGR01845	Xanthomonas citri str. Xc-03-1638-1-1	WP_011051867.1	MULTISPECIES: efflux transporter outer membrane subunit [Xanthomonas]	1.7e-125	cusC	Cus
TIGR01845	Xanthomonas citri str. Xc-03-1638-1-1	WP_015462775.1	MULTISPECIES: efflux transporter outer membrane subunit [Xanthomonas]	2.9e-119	cusC	Cus
TIGR01845	Xanthomonas citri str. Xc-03-1638-1-1	WP_011050946.1	MULTISPECIES: efflux transporter outer membrane subunit [Xanthomonas]	3.3e-106	cusC	Cus
TIGR01845	Xanthomonas citri str. Xc-03-1638-1-1	WP_011050316.1	MULTISPECIES: efflux transporter outer membrane subunit [Xanthomonas]	1.6e-93	cusC	Cus
TIGR01845	Xanthomonas citri str. Xc-03-1638-1-1	WP_011052884.1	MULTISPECIES: efflux transporter outer membrane subunit [Xanthomonas]	1.7e-89	cusC	Cus
TIGR01845	Xanthomonas citri str. Xc-03-1638-1-1	WP_011051611.1	MULTISPECIES: efflux transporter outer membrane subunit [Xanthomonas]	9.9e-84	cusC	Cus
COG0845	Xanthomonas citri str. Xc-03-1638-1-1	WP_003484548.1	MULTISPECIES: efflux RND transporter periplasmic adaptor subunit [Xanthomonas]	3.2e-74	cusB	Cus
TIGR01845	Xanthomonas citri str. Xc-03-1638-1-1	WP_011051839.1	MULTISPECIES: efflux transporter outer membrane subunit [Xanthomonas]	1.2e-73	cusC	Cus
COG0845	Xanthomonas citri str. Xc-03-1638-1-1	WP_011050944.1	efflux RND transporter periplasmic adaptor subunit [Xanthomonas citri]	8.5e-71	cusB	Cus
COG0845	Xanthomonas citri str. Xc-03-1638-1-1	WP_003482801.1	MULTISPECIES: efflux RND transporter periplasmic adaptor subunit [Xanthomonas]	3.9e-70	cusB	Cus
COG0845	Xanthomonas citri str. Xc-03-1638-1-1	WP_040107623.1	MULTISPECIES: efflux RND transporter periplasmic adaptor subunit [Xanthomonas]	6e-69	cusB	Cus
COG0845	Xanthomonas citri str. Xc-03-1638-1-1	WP_011052196.1	MULTISPECIES: efflux RND transporter periplasmic adaptor subunit [Xanthomonas]	7.2e-66	cusB	Cus
COG0845	Xanthomonas citri str. Xc-03-1638-1-1	WP_003488557.1	MULTISPECIES: efflux RND transporter periplasmic adaptor subunit [Xanthomonas]	9.4e-65	cusB	Cus
COG0845	Xanthomonas citri str. Xc-03-1638-1-1	WP_003489015.1	MULTISPECIES: efflux RND transporter periplasmic adaptor subunit [Xanthomonas]	9.1e-64	cusB	Cus
COG0845	Xanthomonas citri str. Xc-03-1638-1-1	WP_011051627.1	MULTISPECIES: efflux RND transporter periplasmic adaptor subunit [Xanthomonas]	4.9e-60	cusB	Cus
COG0845	Xanthomonas citri str. Xc-03-1638-1-1	WP_059031120.1	MULTISPECIES: efflux RND transporter periplasmic adaptor subunit [Xanthomonas]	1e-58	cusB	Cus
COG0845	Xanthomonas citri str. Xc-03-1638-1-1	WP_005920864.1	MULTISPECIES: efflux RND transporter periplasmic adaptor subunit [Xanthomonas]	9.7e-52	cusB	Cus
COG0845	Xanthomonas citri str. Xc-03-1638-1-1	WP_046936166.1	MULTISPECIES: efflux RND transporter periplasmic adaptor subunit [Xanthomonadaceae]	6e-49	cusB	Cus
COG0845	Xanthomonas citri str. Xc-03-1638-1-1	WP_015462798.1	MULTISPECIES: efflux RND transporter periplasmic adaptor subunit [Xanthomonas]	3.6e-48	cusB	Cus
COG0845	Xanthomonas citri str. Xc-03-1638-1-1	WP_011050449.1	MULTISPECIES: HlyD family secretion protein [Xanthomonas]	3.2e-43	cusB	Cus
COG0845	Xanthomonas citri str. Xc-03-1638-1-1	WP_011051612.1	MULTISPECIES: HlyD family secretion protein [Xanthomonas]	1.2e-42	cusB	Cus
COG0845	Xanthomonas citri str. Xc-03-1638-1-1	WP_011051837.1	MULTISPECIES: efflux RND transporter periplasmic adaptor subunit [Xanthomonas]	5.1e-42	cusB	Cus
COG0845	Xanthomonas citri str. Xc-03-1638-1-1	WP_003483502.1	MULTISPECIES: HlyD family efflux transporter periplasmic adaptor subunit [Xanthomonas]	4.8e-40	cusB	Cus
COG0845	Xanthomonas citri str. Xc-03-1638-1-1	WP_075701977.1	HlyD family secretion protein [Xanthomonas citri]	1.9e-39	cusB	Cus
COG0845	Xanthomonas citri str. Xc-03-1638-1-1	WP_005996617.1	MULTISPECIES: efflux RND transporter periplasmic adaptor subunit [Xanthomonadaceae]	1.5e-38	cusB	Cus
COG0845	Xanthomonas citri str. Xc-03-1638-1-1	WP_005913738.1	MULTISPECIES: HlyD family efflux transporter periplasmic adaptor subunit [Xanthomonas]	5e-38	cusB	Cus
COG0845	Xanthomonas citri str. Xc-03-1638-1-1	WP_011051410.1	MULTISPECIES: HlyD family type I secretion periplasmic adaptor subunit [Xanthomonas]	1.3e-34	cusB	Cus
COG0845	Xanthomonas citri str. Xc-03-1638-1-1	WP_011052883.1	MULTISPECIES: efflux RND transporter periplasmic adaptor subunit [Xanthomonas]	1.8e-34	cusB	Cus
TIGR01845	Xanthomonas citri str. Xc-03-1638-1-1	WP_007967744.1	MULTISPECIES: TolC family outer membrane protein [Xanthomonas]	6.2e-33	cusC	Cus
TIGR01480	Xanthomonas citri str. Xc-03-1638-1-1	WP_046936179.1	MULTISPECIES: laccase-like oxidase CopA [Xanthomonadaceae]	0	cueO/pcoA/pcoA_psy	Multisystem
TIGR01480	Xanthomonas citri str. Xc-03-1638-1-1	WP_040107673.1	MULTISPECIES: copper resistance system multicopper oxidase [Xanthomonas]	6.7e-299	cueO/pcoA/pcoA_psy	Multisystem
TIGR01387	Xanthomonas citri str. Xc-03-1638-1-1	WP_002808458.1	MULTISPECIES: response regulator transcription factor [Xanthomonas]	6e-61	cusR/pcoR/copR_psy	Multisystem
TIGR01387	Xanthomonas citri str. Xc-03-1638-1-1	WP_005990242.1	MULTISPECIES: response regulator transcription factor [Xanthomonas]	5.8e-57	cusR/pcoR/copR_psy	Multisystem
TIGR01386	Xanthomonas citri str. Xc-03-1638-1-1	WP_003486539.1	MULTISPECIES: HAMP domain-containing protein [Xanthomonas]	4e-53	cusS/pcoS/copS_psy	Multisystem
TIGR01387	Xanthomonas citri str. Xc-03-1638-1-1	WP_003490678.1	MULTISPECIES: response regulator transcription factor [Xanthomonas]	9.4e-51	cusR/pcoR/copR_psy	Multisystem
TIGR01386	Xanthomonas citri str. Xc-03-1638-1-1	WP_005932597.1	MULTISPECIES: sensor histidine kinase efflux regulator BaeS [Xanthomonas]	2.3e-50	cusS/pcoS/copS_psy	Multisystem
TIGR01387	Xanthomonas citri str. Xc-03-1638-1-1	WP_003483413.1	MULTISPECIES: response regulator transcription factor [Xanthomonas]	2.5e-50	cusR/pcoR/copR_psy	Multisystem
TIGR01387	Xanthomonas citri str. Xc-03-1638-1-1	WP_005914362.1	MULTISPECIES: response regulator transcription factor [Xanthomonas]	2.8e-48	cusR/pcoR/copR_psy	Multisystem
TIGR01386	Xanthomonas citri str. Xc-03-1638-1-1	WP_011051841.1	MULTISPECIES: HAMP domain-containing protein [Xanthomonas]	1.9e-47	cusS/pcoS/copS_psy	Multisystem
TIGR01387	Xanthomonas citri str. Xc-03-1638-1-1	WP_003484375.1	MULTISPECIES: response regulator transcription factor [Xanthomonas]	2.9e-47	cusR/pcoR/copR_psy	Multisystem
TIGR01386	Xanthomonas citri str. Xc-03-1638-1-1	WP_015472760.1	MULTISPECIES: PAS domain S-box protein [Xanthomonas]	2e-46	cusS/pcoS/copS_psy	Multisystem
TIGR01387	Xanthomonas citri str. Xc-03-1638-1-1	WP_011051875.1	MULTISPECIES: two-component system response regulator CreB [Xanthomonas]	1.7e-45	cusR/pcoR/copR_psy	Multisystem
TIGR01387	Xanthomonas citri str. Xc-03-1638-1-1	WP_011050522.1	MULTISPECIES: response regulator transcription factor [Xanthomonas]	5.6e-45	cusR/pcoR/copR_psy	Multisystem
TIGR01386	Xanthomonas citri str. Xc-03-1638-1-1	WP_003483410.1	MULTISPECIES: sensor histidine kinase [Xanthomonas]	4.5e-44	cusS/pcoS/copS_psy	Multisystem
TIGR01387	Xanthomonas citri str. Xc-03-1638-1-1	WP_011050505.1	MULTISPECIES: response regulator transcription factor [Xanthomonas]	6.9e-43	cusR/pcoR/copR_psy	Multisystem
TIGR01387	Xanthomonas citri str. Xc-03-1638-1-1	WP_003489018.1	MULTISPECIES: response regulator [Xanthomonas]	1.6e-42	cusR/pcoR/copR_psy	Multisystem
TIGR01387	Xanthomonas citri str. Xc-03-1638-1-1	WP_003483753.1	MULTISPECIES: phosphate regulon transcriptional regulatory protein PhoB [Xanthomonas]	2.6e-42	cusR/pcoR/copR_psy	Multisystem
TIGR01386	Xanthomonas citri str. Xc-03-1638-1-1	WP_011050669.1	MULTISPECIES: phosphate regulon sensor histidine kinase PhoR [Xanthomonas]	8.6e-39	cusS/pcoS/copS_psy	Multisystem
TIGR01387	Xanthomonas citri str. Xc-03-1638-1-1	WP_011051840.1	MULTISPECIES: response regulator transcription factor [Xanthomonas]	8.5e-36	cusR/pcoR/copR_psy	Multisystem
TIGR01386	Xanthomonas citri str. Xc-03-1638-1-1	WP_011050504.1	HAMP domain-containing protein [Xanthomonas citri]	1.1e-35	cusS/pcoS/copS_psy	Multisystem
TIGR01386	Xanthomonas citri str. Xc-03-1638-1-1	WP_040107650.1	hybrid sensor histidine kinase/response regulator [Xanthomonas citri]	2.6e-34	cusS/pcoS/copS_psy	Multisystem
TIGR01386	Xanthomonas citri str. Xc-03-1638-1-1	WP_011051308.1	MULTISPECIES: PAS domain S-box protein [Xanthomonas]	1.5e-33	cusS/pcoS/copS_psy	Multisystem
TIGR01386	Xanthomonas citri str. Xc-03-1638-1-1	WP_040107563.1	MULTISPECIES: response regulator [Xanthomonas]	2e-33	cusS/pcoS/copS_psy	Multisystem
TIGR01386	Xanthomonas citri str. Xc-03-1638-1-1	WP_011051990.1	MULTISPECIES: hybrid sensor histidine kinase/response regulator [Xanthomonas]	2.2e-33	cusS/pcoS/copS_psy	Multisystem
TIGR01386	Xanthomonas citri str. Xc-03-1638-1-1	WP_015462967.1	MULTISPECIES: response regulator [Xanthomonas]	2.4e-33	cusS/pcoS/copS_psy	Multisystem
TIGR01386	Xanthomonas citri str. Xc-03-1638-1-1	WP_011052132.1	MULTISPECIES: HAMP domain-containing histidine kinase [Xanthomonas]	4.2e-33	cusS/pcoS/copS_psy	Multisystem
TIGR01386	Xanthomonas citri str. Xc-03-1638-1-1	WP_011050566.1	MULTISPECIES: HAMP domain-containing histidine kinase [Xanthomonas]	8.9e-33	cusS/pcoS/copS_psy	Multisystem
TIGR01386	Xanthomonas citri str. Xc-03-1638-1-1	WP_011051874.1	MULTISPECIES: two-component system sensor histidine kinase CreC [Xanthomonas]	1.4e-32	cusS/pcoS/copS_psy	Multisystem
TIGR01386	Xanthomonas citri str. Xc-03-1638-1-1	WP_011050603.1	MULTISPECIES: response regulator [Xanthomonas]	3e-32	cusS/pcoS/copS_psy	Multisystem
TIGR01386	Xanthomonas citri str. Xc-03-1638-1-1	WP_075701984.1	sensor histidine kinase KdpD [Xanthomonas citri]	1e-31	cusS/pcoS/copS_psy	Multisystem
TIGR01387	Xanthomonas citri str. Xc-03-1638-1-1	WP_003484266.1	MULTISPECIES: response regulator [Xanthomonas]	5.8e-31	cusR/pcoR/copR_psy	Multisystem
COG3667	Xanthomonas citri str. Xc-03-1638-1-1	WP_005413421.1	MULTISPECIES: copper-binding protein CopB [Xanthomonadaceae]	2.7e-90	pcoB/copB_psy	Pco/Cop
COG3667	Xanthomonas citri str. Xc-03-1638-1-1	WP_011052413.1	MULTISPECIES: copper resistance protein B [Xanthomonas]	8.3e-89	pcoB/copB_psy	Pco/Cop
COG0739	Xanthomonas citri str. Xc-03-1638-1-1	WP_011052589.1	MULTISPECIES: M23 family metallopeptidase [Xanthomonas]	3.9e-49	pcoG	Pco/Cop
COG0739	Xanthomonas citri str. Xc-03-1638-1-1	WP_003485267.1	MULTISPECIES: M23 family metallopeptidase [Xanthomonas]	5.1e-46	pcoG	Pco/Cop
COG0739	Xanthomonas citri str. Xc-03-1638-1-1	WP_075150016.1	MULTISPECIES: M23 family metallopeptidase [Xanthomonas]	1.5e-41	pcoG	Pco/Cop
COG1276	Xanthomonas citri str. Xc-03-1638-1-1	WP_017354978.1	MULTISPECIES: copper homeostasis membrane protein CopD [Xanthomonadaceae]	1.2e-36	pcoD/copD_psy	Pco/Cop
COG0739	Xanthomonas citri str. Xc-03-1638-1-1	WP_011050029.1	MULTISPECIES: peptidoglycan DD-metalloendopeptidase family protein [Xanthomonas]	3.4e-34	pcoG	Pco/Cop
COG0739	Xanthomonas citri str. Xc-03-1638-1-1	WP_040107651.1	MULTISPECIES: M23 family metallopeptidase [Xanthomonas]	1.7e-32	pcoG	Pco/Cop
COG0739	Xanthomonas citri str. Xc-03-1638-1-1	WP_075149996.1	MULTISPECIES: peptidoglycan DD-metalloendopeptidase family protein [Xanthomonas]	6.4e-30	pcoG	Pco/Cop
COG2217	Xanthomonas euvesicatoria LMG930	WP_072167015.1	MULTISPECIES: copper-translocating P-type ATPase [Xanthomonadaceae]	2.3e-226	copA	Cue
COG2217	Xanthomonas euvesicatoria LMG930	WP_011346408.1	potassium-transporting ATPase subunit KdpB [Xanthomonas euvesicatoria]	9.4e-99	copA	Cue
TIGR02044	Xanthomonas euvesicatoria LMG930	WP_012480230.1	MULTISPECIES: helix-turn-helix domain-containing protein [Xanthomonadaceae]	6.9e-37	cueR	Cue
COG3696	Xanthomonas euvesicatoria LMG930	WP_011347338.1	MULTISPECIES: efflux RND transporter permease subunit [Xanthomonas]	0	cusA	Cus
COG3696	Xanthomonas euvesicatoria LMG930	WP_011349029.1	CusA/CzcA family heavy metal efflux RND transporter [Xanthomonas euvesicatoria]	0	cusA	Cus
COG3696	Xanthomonas euvesicatoria LMG930	WP_019184719.1	MULTISPECIES: efflux RND transporter permease subunit [Xanthomonadaceae]	0	cusA	Cus
COG3696	Xanthomonas euvesicatoria LMG930	WP_019184736.1	MULTISPECIES: CusA/CzcA family heavy metal efflux RND transporter [Xanthomonadaceae]	0	cusA	Cus
COG3696	Xanthomonas euvesicatoria LMG930	WP_011347442.1	efflux RND transporter permease subunit [Xanthomonas euvesicatoria]	1.8e-209	cusA	Cus
COG3696	Xanthomonas euvesicatoria LMG930	WP_011348407.1	MULTISPECIES: efflux RND transporter permease subunit [Xanthomonas]	5.7e-185	cusA	Cus
COG3696	Xanthomonas euvesicatoria LMG930	WP_074038443.1	MULTISPECIES: MMPL family transporter [Xanthomonas]	1.6e-171	cusA	Cus
COG3696	Xanthomonas euvesicatoria LMG930	WP_008577268.1	MULTISPECIES: efflux RND transporter permease subunit [Xanthomonas]	2.1e-169	cusA	Cus
COG3696	Xanthomonas euvesicatoria LMG930	WP_011347614.1	multidrug efflux RND transporter permease subunit [Xanthomonas euvesicatoria]	1e-165	cusA	Cus
COG3696	Xanthomonas euvesicatoria LMG930	WP_011348816.1	efflux RND transporter permease subunit [Xanthomonas euvesicatoria]	3.9e-164	cusA	Cus
TIGR01845	Xanthomonas euvesicatoria LMG930	WP_109298385.1	efflux transporter outer membrane subunit [Xanthomonas euvesicatoria]	8.2e-161	cusC	Cus
COG3696	Xanthomonas euvesicatoria LMG930	WP_011347809.1	MULTISPECIES: multidrug efflux RND transporter permease subunit [Xanthomonas]	3.6e-160	cusA	Cus
COG3696	Xanthomonas euvesicatoria LMG930	WP_011348058.1	efflux RND transporter permease subunit [Xanthomonas euvesicatoria]	2.9e-154	cusA	Cus
COG3696	Xanthomonas euvesicatoria LMG930	WP_011347443.1	MULTISPECIES: efflux RND transporter permease subunit [Xanthomonas]	1.2e-150	cusA	Cus
COG3696	Xanthomonas euvesicatoria LMG930	WP_011346032.1	efflux RND transporter permease subunit [Xanthomonas euvesicatoria]	2.6e-150	cusA	Cus
COG3696	Xanthomonas euvesicatoria LMG930	WP_011348024.1	efflux RND transporter permease subunit [Xanthomonas euvesicatoria]	6e-145	cusA	Cus
COG3696	Xanthomonas euvesicatoria LMG930	WP_011346132.1	efflux RND transporter permease subunit [Xanthomonas euvesicatoria]	1.7e-135	cusA	Cus
TIGR01845	Xanthomonas euvesicatoria LMG930	WP_011347337.1	efflux transporter outer membrane subunit [Xanthomonas euvesicatoria]	2.6e-129	cusC	Cus
TIGR01845	Xanthomonas euvesicatoria LMG930	WP_011348057.1	efflux transporter outer membrane subunit [Xanthomonas euvesicatoria]	2.1e-124	cusC	Cus
TIGR01845	Xanthomonas euvesicatoria LMG930	WP_041855014.1	MULTISPECIES: efflux transporter outer membrane subunit [Xanthomonas]	2e-119	cusC	Cus
TIGR01845	Xanthomonas euvesicatoria LMG930	WP_039418342.1	efflux transporter outer membrane subunit [Xanthomonas euvesicatoria]	1.2e-107	cusC	Cus
TIGR01845	Xanthomonas euvesicatoria LMG930	WP_011346130.1	MULTISPECIES: efflux transporter outer membrane subunit [Xanthomonas]	3.8e-93	cusC	Cus
TIGR01845	Xanthomonas euvesicatoria LMG930	WP_011349148.1	efflux transporter outer membrane subunit [Xanthomonas euvesicatoria]	1.8e-88	cusC	Cus
TIGR01845	Xanthomonas euvesicatoria LMG930	WP_074038529.1	MULTISPECIES: efflux transporter outer membrane subunit [Xanthomonas]	8.1e-84	cusC	Cus
TIGR01845	Xanthomonas euvesicatoria LMG930	WP_011348027.1	efflux transporter outer membrane subunit [Xanthomonas euvesicatoria]	8e-74	cusC	Cus
COG0845	Xanthomonas euvesicatoria LMG930	WP_011348814.1	MULTISPECIES: efflux RND transporter periplasmic adaptor subunit [Xanthomonas]	1.2e-73	cusB	Cus
COG0845	Xanthomonas euvesicatoria LMG930	WP_011346941.1	efflux RND transporter periplasmic adaptor subunit [Xanthomonas euvesicatoria]	5.4e-71	cusB	Cus
COG0845	Xanthomonas euvesicatoria LMG930	WP_011347339.1	efflux RND transporter periplasmic adaptor subunit [Xanthomonas euvesicatoria]	2.2e-68	cusB	Cus
COG0845	Xanthomonas euvesicatoria LMG930	WP_011348408.1	MULTISPECIES: efflux RND transporter periplasmic adaptor subunit [Xanthomonas]	3.5e-67	cusB	Cus
COG0845	Xanthomonas euvesicatoria LMG930	WP_011347613.1	efflux RND transporter periplasmic adaptor subunit [Xanthomonas euvesicatoria]	9.5e-66	cusB	Cus
COG0845	Xanthomonas euvesicatoria LMG930	WP_011346031.1	MULTISPECIES: efflux RND transporter periplasmic adaptor subunit [Xanthomonas]	6.5e-64	cusB	Cus
COG0845	Xanthomonas euvesicatoria LMG930	WP_087944921.1	efflux RND transporter periplasmic adaptor subunit [Xanthomonas euvesicatoria]	5.9e-63	cusB	Cus
COG0845	Xanthomonas euvesicatoria LMG930	WP_011347808.1	MULTISPECIES: efflux RND transporter periplasmic adaptor subunit [Xanthomonas]	1.6e-60	cusB	Cus
COG0845	Xanthomonas euvesicatoria LMG930	WP_011346131.1	MULTISPECIES: efflux RND transporter periplasmic adaptor subunit [Xanthomonas]	3.4e-58	cusB	Cus
COG0845	Xanthomonas euvesicatoria LMG930	WP_074038922.1	efflux RND transporter periplasmic adaptor subunit [Xanthomonas euvesicatoria]	3.4e-58	cusB	Cus
COG0845	Xanthomonas euvesicatoria LMG930	WP_011348647.1	efflux RND transporter periplasmic adaptor subunit [Xanthomonas euvesicatoria]	2.3e-52	cusB	Cus
COG0845	Xanthomonas euvesicatoria LMG930	WP_019184718.1	MULTISPECIES: efflux RND transporter periplasmic adaptor subunit [Xanthomonadaceae]	1e-48	cusB	Cus
COG0845	Xanthomonas euvesicatoria LMG930	WP_008577304.1	MULTISPECIES: HlyD family secretion protein [Xanthomonas]	5.5e-44	cusB	Cus
COG0845	Xanthomonas euvesicatoria LMG930	WP_011347791.1	MULTISPECIES: HlyD family secretion protein [Xanthomonas]	3.9e-42	cusB	Cus
COG0845	Xanthomonas euvesicatoria LMG930	WP_011346913.1	MULTISPECIES: HlyD family efflux transporter periplasmic adaptor subunit [Xanthomonas]	2e-40	cusB	Cus
COG0845	Xanthomonas euvesicatoria LMG930	WP_011348025.1	efflux RND transporter periplasmic adaptor subunit [Xanthomonas euvesicatoria]	2e-40	cusB	Cus
COG0845	Xanthomonas euvesicatoria LMG930	WP_011349030.1	MULTISPECIES: HlyD family efflux transporter periplasmic adaptor subunit [Xanthomonas]	3.6e-39	cusB	Cus
COG0845	Xanthomonas euvesicatoria LMG930	WP_011346960.1	MULTISPECIES: HlyD family efflux transporter periplasmic adaptor subunit [Xanthomonas]	3.9e-38	cusB	Cus
COG0845	Xanthomonas euvesicatoria LMG930	WP_074038364.1	MULTISPECIES: efflux RND transporter periplasmic adaptor subunit [Xanthomonadaceae]	1.2e-37	cusB	Cus
COG0845	Xanthomonas euvesicatoria LMG930	WP_074038680.1	efflux RND transporter periplasmic adaptor subunit [Xanthomonas euvesicatoria]	1.8e-35	cusB	Cus
TIGR01845	Xanthomonas euvesicatoria LMG930	WP_011348527.1	MULTISPECIES: TolC family outer membrane protein [Xanthomonas]	2.1e-33	cusC	Cus
TIGR01480	Xanthomonas euvesicatoria LMG930	WP_012480217.1	MULTISPECIES: copper resistance system multicopper oxidase [Xanthomonadaceae]	0	cueO/pcoA/pcoA_psy	Multisystem
TIGR01480	Xanthomonas euvesicatoria LMG930	WP_039417790.1	copper resistance system multicopper oxidase [Xanthomonas euvesicatoria]	1.7e-300	cueO/pcoA/pcoA_psy	Multisystem
TIGR01387	Xanthomonas euvesicatoria LMG930	WP_002808458.1	MULTISPECIES: response regulator transcription factor [Xanthomonas]	5.8e-61	cusR/pcoR/copR_psy	Multisystem
TIGR01387	Xanthomonas euvesicatoria LMG930	WP_081305128.1	MULTISPECIES: response regulator transcription factor [Xanthomonas]	5.6e-57	cusR/pcoR/copR_psy	Multisystem
TIGR01386	Xanthomonas euvesicatoria LMG930	WP_011348887.1	HAMP domain-containing protein [Xanthomonas euvesicatoria]	2.7e-53	cusS/pcoS/copS_psy	Multisystem
TIGR01387	Xanthomonas euvesicatoria LMG930	WP_003490678.1	MULTISPECIES: response regulator transcription factor [Xanthomonas]	9.2e-51	cusR/pcoR/copR_psy	Multisystem
TIGR01387	Xanthomonas euvesicatoria LMG930	WP_005912054.1	MULTISPECIES: response regulator transcription factor [Xanthomonas]	2.2e-50	cusR/pcoR/copR_psy	Multisystem
TIGR01386	Xanthomonas euvesicatoria LMG930	WP_011346030.1	sensor histidine kinase efflux regulator BaeS [Xanthomonas euvesicatoria]	1.5e-49	cusS/pcoS/copS_psy	Multisystem
TIGR01387	Xanthomonas euvesicatoria LMG930	WP_008574802.1	MULTISPECIES: response regulator transcription factor [Xanthomonas]	5.5e-48	cusR/pcoR/copR_psy	Multisystem
TIGR01387	Xanthomonas euvesicatoria LMG930	WP_003484375.1	MULTISPECIES: response regulator transcription factor [Xanthomonas]	2.8e-47	cusR/pcoR/copR_psy	Multisystem
TIGR01386	Xanthomonas euvesicatoria LMG930	WP_005911255.1	MULTISPECIES: PAS domain-containing sensor histidine kinase [Xanthomonas]	1.7e-46	cusS/pcoS/copS_psy	Multisystem
TIGR01387	Xanthomonas euvesicatoria LMG930	WP_011348068.1	MULTISPECIES: two-component system response regulator CreB [Xanthomonas]	1.5e-45	cusR/pcoR/copR_psy	Multisystem
TIGR01386	Xanthomonas euvesicatoria LMG930	WP_011348541.1	MULTISPECIES: sensor histidine kinase [Xanthomonas]	1.2e-44	cusS/pcoS/copS_psy	Multisystem
TIGR01387	Xanthomonas euvesicatoria LMG930	WP_011346411.1	response regulator transcription factor [Xanthomonas euvesicatoria]	4.7e-44	cusR/pcoR/copR_psy	Multisystem
TIGR01387	Xanthomonas euvesicatoria LMG930	WP_011050505.1	MULTISPECIES: response regulator transcription factor [Xanthomonas]	6.8e-43	cusR/pcoR/copR_psy	Multisystem
TIGR01387	Xanthomonas euvesicatoria LMG930	WP_003483753.1	MULTISPECIES: phosphate regulon transcriptional regulatory protein PhoB [Xanthomonas]	2.6e-42	cusR/pcoR/copR_psy	Multisystem
TIGR01387	Xanthomonas euvesicatoria LMG930	WP_008574880.1	MULTISPECIES: response regulator [Xanthomonas]	3.7e-42	cusR/pcoR/copR_psy	Multisystem
TIGR01386	Xanthomonas euvesicatoria LMG930	WP_074038613.1	MULTISPECIES: phosphate regulon sensor histidine kinase PhoR [Xanthomonas]	7.3e-39	cusS/pcoS/copS_psy	Multisystem
TIGR01387	Xanthomonas euvesicatoria LMG930	WP_039417409.1	MULTISPECIES: response regulator transcription factor [Xanthomonas]	2.5e-36	cusR/pcoR/copR_psy	Multisystem
TIGR01387	Xanthomonas euvesicatoria LMG930	WP_005912893.1	MULTISPECIES: response regulator transcription factor [Xanthomonas]	1e-35	cusR/pcoR/copR_psy	Multisystem
TIGR01386	Xanthomonas euvesicatoria LMG930	WP_011346388.1	HAMP domain-containing protein [Xanthomonas euvesicatoria]	2.3e-35	cusS/pcoS/copS_psy	Multisystem
TIGR01386	Xanthomonas euvesicatoria LMG930	WP_039418851.1	hybrid sensor histidine kinase/response regulator [Xanthomonas euvesicatoria]	2.6e-35	cusS/pcoS/copS_psy	Multisystem
TIGR01386	Xanthomonas euvesicatoria LMG930	WP_041855075.1	hybrid sensor histidine kinase/response regulator [Xanthomonas euvesicatoria]	2.7e-34	cusS/pcoS/copS_psy	Multisystem
TIGR01386	Xanthomonas euvesicatoria LMG930	WP_039418849.1	hybrid sensor histidine kinase/response regulator [Xanthomonas euvesicatoria]	1.3e-33	cusS/pcoS/copS_psy	Multisystem
TIGR01386	Xanthomonas euvesicatoria LMG930	WP_011347429.1	PAS domain S-box protein [Xanthomonas euvesicatoria]	1.9e-33	cusS/pcoS/copS_psy	Multisystem
TIGR01386	Xanthomonas euvesicatoria LMG930	WP_039418740.1	response regulator [Xanthomonas euvesicatoria]	3.6e-33	cusS/pcoS/copS_psy	Multisystem
TIGR01386	Xanthomonas euvesicatoria LMG930	WP_039417740.1	MULTISPECIES: HAMP domain-containing histidine kinase [Xanthomonas]	6.4e-33	cusS/pcoS/copS_psy	Multisystem
TIGR01386	Xanthomonas euvesicatoria LMG930	WP_074038731.1	MULTISPECIES: HAMP domain-containing histidine kinase [Xanthomonas]	2.4e-32	cusS/pcoS/copS_psy	Multisystem
TIGR01386	Xanthomonas euvesicatoria LMG930	WP_008572609.1	MULTISPECIES: response regulator [Xanthomonas]	6.8e-32	cusS/pcoS/copS_psy	Multisystem
TIGR01386	Xanthomonas euvesicatoria LMG930	WP_011346410.1	MULTISPECIES: sensor histidine kinase KdpD [Xanthomonas]	8.8e-32	cusS/pcoS/copS_psy	Multisystem
TIGR01386	Xanthomonas euvesicatoria LMG930	WP_011348067.1	MULTISPECIES: two-component system sensor histidine kinase CreC [Xanthomonas]	2.6e-31	cusS/pcoS/copS_psy	Multisystem
TIGR01387	Xanthomonas euvesicatoria LMG930	WP_011346775.1	response regulator [Xanthomonas euvesicatoria]	6.7e-31	cusR/pcoR/copR_psy	Multisystem
COG3667	Xanthomonas euvesicatoria LMG930	WP_074038363.1	MULTISPECIES: copper resistance protein CopB [Xanthomonadaceae]	4.1e-95	pcoB/copB_psy	Pco/Cop
COG3667	Xanthomonas euvesicatoria LMG930	WP_011348642.1	MULTISPECIES: copper resistance protein B [Xanthomonas]	3.3e-86	pcoB/copB_psy	Pco/Cop
COG0739	Xanthomonas euvesicatoria LMG930	WP_011348847.1	M23 family metallopeptidase [Xanthomonas euvesicatoria]	3.2e-49	pcoG	Pco/Cop
COG0739	Xanthomonas euvesicatoria LMG930	WP_011346427.1	MULTISPECIES: M23 family metallopeptidase [Xanthomonas]	4.1e-46	pcoG	Pco/Cop
COG0739	Xanthomonas euvesicatoria LMG930	WP_074038532.1	M23 family metallopeptidase [Xanthomonas euvesicatoria]	7.5e-42	pcoG	Pco/Cop
COG1276	Xanthomonas euvesicatoria LMG930	WP_017354978.1	MULTISPECIES: copper homeostasis membrane protein CopD [Xanthomonadaceae]	1.2e-36	pcoD/copD_psy	Pco/Cop
COG0739	Xanthomonas euvesicatoria LMG930	WP_008572937.1	MULTISPECIES: peptidase M23 [Xanthomonas]	2.7e-34	pcoG	Pco/Cop
COG0739	Xanthomonas euvesicatoria LMG930	WP_011348199.1	M23 family metallopeptidase [Xanthomonas euvesicatoria]	2.2e-32	pcoG	Pco/Cop
COG0739	Xanthomonas euvesicatoria LMG930	WP_074038572.1	MULTISPECIES: LysM peptidoglycan-binding domain-containing protein [Xanthomonas]	5e-30	pcoG	Pco/Cop
COG2217	Xanthomonas gardneri ICMP7383	WP_074058989.1	MULTISPECIES: heavy metal translocating P-type ATPase [Xanthomonadaceae]	9.6e-237	copA	Cue
COG2217	Xanthomonas gardneri ICMP7383	WP_074056675.1	MULTISPECIES: potassium-transporting ATPase subunit KdpB [Xanthomonas]	1.8e-99	copA	Cue
TIGR02044	Xanthomonas gardneri ICMP7383	WP_074058975.1	MULTISPECIES: helix-turn-helix domain-containing protein [Xanthomonas]	6.3e-37	cueR	Cue
COG3696	Xanthomonas gardneri ICMP7383	WP_074058980.1	MULTISPECIES: CusA/CzcA family heavy metal efflux RND transporter [Xanthomonadaceae]	0	cusA	Cus
COG3696	Xanthomonas gardneri ICMP7383	WP_074058991.1	MULTISPECIES: efflux RND transporter permease subunit [Xanthomonadaceae]	0	cusA	Cus
COG3696	Xanthomonas gardneri ICMP7383	WP_154844967.1	MULTISPECIES: CusA/CzcA family heavy metal efflux RND transporter [Xanthomonas]	0	cusA	Cus
COG3696	Xanthomonas gardneri ICMP7383	WP_074057434.1	MULTISPECIES: efflux RND transporter permease subunit [Xanthomonas]	3.7e-208	cusA	Cus
COG3696	Xanthomonas gardneri ICMP7383	WP_074058139.1	efflux RND transporter permease subunit [Xanthomonas gardneri]	5.9e-184	cusA	Cus
COG3696	Xanthomonas gardneri ICMP7383	WP_074056537.1	MULTISPECIES: MMPL family transporter [Xanthomonas]	7.1e-172	cusA	Cus
COG3696	Xanthomonas gardneri ICMP7383	WP_074057850.1	MULTISPECIES: efflux RND transporter permease subunit [Xanthomonas]	7e-169	cusA	Cus
COG3696	Xanthomonas gardneri ICMP7383	WP_074056536.1	MULTISPECIES: efflux RND transporter permease subunit [Xanthomonas]	1.1e-165	cusA	Cus
COG3696	Xanthomonas gardneri ICMP7383	WP_046932483.1	MULTISPECIES: multidrug efflux RND transporter permease subunit [Xanthomonas]	2.3e-160	cusA	Cus
TIGR01845	Xanthomonas gardneri ICMP7383	WP_074057069.1	MULTISPECIES: efflux transporter outer membrane subunit [Xanthomonas]	6.3e-155	cusC	Cus
COG3696	Xanthomonas gardneri ICMP7383	WP_074057886.1	MULTISPECIES: efflux RND transporter permease subunit [Xanthomonas]	7.7e-152	cusA	Cus
COG3696	Xanthomonas gardneri ICMP7383	WP_074057435.1	MULTISPECIES: efflux RND transporter permease subunit [Xanthomonas]	4.3e-151	cusA	Cus
COG3696	Xanthomonas gardneri ICMP7383	WP_074058437.1	MULTISPECIES: efflux RND transporter permease subunit [Xanthomonas]	2.7e-138	cusA	Cus
TIGR01845	Xanthomonas gardneri ICMP7383	WP_074057885.1	MULTISPECIES: efflux transporter outer membrane subunit [Xanthomonas]	6e-122	cusC	Cus
TIGR01845	Xanthomonas gardneri ICMP7383	WP_074057848.1	MULTISPECIES: efflux transporter outer membrane subunit [Xanthomonas]	2e-106	cusC	Cus
TIGR01845	Xanthomonas gardneri ICMP7383	WP_074058438.1	MULTISPECIES: TolC family protein [Xanthomonas]	1.3e-93	cusC	Cus
TIGR01845	Xanthomonas gardneri ICMP7383	WP_074056326.1	MULTISPECIES: efflux transporter outer membrane subunit [Xanthomonas]	4.7e-87	cusC	Cus
TIGR01845	Xanthomonas gardneri ICMP7383	WP_095574817.1	MULTISPECIES: efflux transporter outer membrane subunit [Xanthomonas]	9.3e-81	cusC	Cus
COG0845	Xanthomonas gardneri ICMP7383	WP_006453108.1	MULTISPECIES: efflux RND transporter periplasmic adaptor subunit [Xanthomonas]	2.4e-73	cusB	Cus
COG0845	Xanthomonas gardneri ICMP7383	WP_095575287.1	MULTISPECIES: efflux RND transporter periplasmic adaptor subunit [Xanthomonas]	4.8e-70	cusB	Cus
COG0845	Xanthomonas gardneri ICMP7383	WP_006451894.1	MULTISPECIES: efflux RND transporter periplasmic adaptor subunit [Xanthomonas]	1.5e-69	cusB	Cus
COG0845	Xanthomonas gardneri ICMP7383	WP_074058140.1	MULTISPECIES: efflux RND transporter periplasmic adaptor subunit [Xanthomonas]	4.7e-65	cusB	Cus
COG0845	Xanthomonas gardneri ICMP7383	WP_074057887.1	MULTISPECIES: efflux RND transporter periplasmic adaptor subunit [Xanthomonas]	1.5e-63	cusB	Cus
COG0845	Xanthomonas gardneri ICMP7383	WP_074057281.1	MULTISPECIES: efflux RND transporter periplasmic adaptor subunit [Xanthomonas]	2e-59	cusB	Cus
COG0845	Xanthomonas gardneri ICMP7383	WP_095575351.1	MULTISPECIES: efflux RND transporter periplasmic adaptor subunit [Xanthomonas]	8.5e-59	cusB	Cus
COG0845	Xanthomonas gardneri ICMP7383	WP_006448754.1	MULTISPECIES: efflux RND transporter periplasmic adaptor subunit [Xanthomonas]	9e-56	cusB	Cus
COG0845	Xanthomonas gardneri ICMP7383	WP_074058309.1	MULTISPECIES: HlyD family secretion protein [Xanthomonas]	9.4e-43	cusB	Cus
COG0845	Xanthomonas gardneri ICMP7383	WP_074056405.1	MULTISPECIES: HlyD family efflux transporter periplasmic adaptor subunit [Xanthomonas]	1e-42	cusB	Cus
COG0845	Xanthomonas gardneri ICMP7383	WP_074057304.1	MULTISPECIES: HlyD family secretion protein [Xanthomonas]	2.6e-41	cusB	Cus
COG0845	Xanthomonas gardneri ICMP7383	WP_074057070.1	MULTISPECIES: HlyD family efflux transporter periplasmic adaptor subunit [Xanthomonas]	3.5e-39	cusB	Cus
COG0845	Xanthomonas gardneri ICMP7383	WP_074058979.1	MULTISPECIES: efflux RND transporter periplasmic adaptor subunit [Xanthomonadaceae]	4e-38	cusB	Cus
COG0845	Xanthomonas gardneri ICMP7383	WP_095575047.1	MULTISPECIES: efflux RND transporter periplasmic adaptor subunit [Xanthomonas]	1.7e-36	cusB	Cus
COG0845	Xanthomonas gardneri ICMP7383	WP_074057768.1	HlyD family efflux transporter periplasmic adaptor subunit [Xanthomonas gardneri]	2.5e-36	cusB	Cus
TIGR01845	Xanthomonas gardneri ICMP7383	WP_006451153.1	MULTISPECIES: TolC family outer membrane protein [Xanthomonas]	1.9e-34	cusC	Cus
COG0845	Xanthomonas gardneri ICMP7383	WP_074058238.1	HlyD family type I secretion periplasmic adaptor subunit [Xanthomonas gardneri]	7.6e-32	cusB	Cus
TIGR01480	Xanthomonas gardneri ICMP7383	WP_012480217.1	MULTISPECIES: copper resistance system multicopper oxidase [Xanthomonadaceae]	0	cueO/pcoA/pcoA_psy	Multisystem
TIGR01480	Xanthomonas gardneri ICMP7383	WP_155767686.1	copper resistance system multicopper oxidase [Xanthomonas gardneri]	8.7e-303	cueO/pcoA/pcoA_psy	Multisystem
TIGR01387	Xanthomonas gardneri ICMP7383	WP_002808458.1	MULTISPECIES: response regulator transcription factor [Xanthomonas]	5.8e-61	cusR/pcoR/copR_psy	Multisystem
TIGR01387	Xanthomonas gardneri ICMP7383	WP_005990242.1	MULTISPECIES: response regulator transcription factor [Xanthomonas]	5.6e-57	cusR/pcoR/copR_psy	Multisystem
TIGR01386	Xanthomonas gardneri ICMP7383	WP_006450947.1	MULTISPECIES: HAMP domain-containing protein [Xanthomonas]	2.8e-52	cusS/pcoS/copS_psy	Multisystem
TIGR01387	Xanthomonas gardneri ICMP7383	WP_006448355.1	MULTISPECIES: response regulator transcription factor [Xanthomonas]	1.3e-50	cusR/pcoR/copR_psy	Multisystem
TIGR01387	Xanthomonas gardneri ICMP7383	WP_006453221.1	MULTISPECIES: response regulator [Xanthomonas]	3e-50	cusR/pcoR/copR_psy	Multisystem
TIGR01387	Xanthomonas gardneri ICMP7383	WP_074056925.1	MULTISPECIES: response regulator transcription factor [Xanthomonas]	1.8e-47	cusR/pcoR/copR_psy	Multisystem
TIGR01387	Xanthomonas gardneri ICMP7383	WP_095575277.1	MULTISPECIES: response regulator transcription factor [Xanthomonas]	8.3e-47	cusR/pcoR/copR_psy	Multisystem
TIGR01386	Xanthomonas gardneri ICMP7383	WP_095574969.1	MULTISPECIES: PAS domain S-box protein [Xanthomonas]	5.7e-46	cusS/pcoS/copS_psy	Multisystem
TIGR01387	Xanthomonas gardneri ICMP7383	WP_074058859.1	MULTISPECIES: two-component system response regulator CreB [Xanthomonas]	9.8e-45	cusR/pcoR/copR_psy	Multisystem
TIGR01386	Xanthomonas gardneri ICMP7383	WP_006453222.1	MULTISPECIES: sensor histidine kinase [Xanthomonas]	4.3e-44	cusS/pcoS/copS_psy	Multisystem
TIGR01387	Xanthomonas gardneri ICMP7383	WP_006451857.1	MULTISPECIES: response regulator transcription factor [Xanthomonas]	9.1e-44	cusR/pcoR/copR_psy	Multisystem
TIGR01387	Xanthomonas gardneri ICMP7383	WP_095575415.1	MULTISPECIES: response regulator transcription factor [Xanthomonas]	1.1e-42	cusR/pcoR/copR_psy	Multisystem
TIGR01387	Xanthomonas gardneri ICMP7383	WP_006451737.1	MULTISPECIES: phosphate regulon transcriptional regulatory protein PhoB [Xanthomonas]	4.3e-42	cusR/pcoR/copR_psy	Multisystem
TIGR01386	Xanthomonas gardneri ICMP7383	WP_155767609.1	phosphate regulon sensor histidine kinase PhoR [Xanthomonas gardneri]	6.1e-39	cusS/pcoS/copS_psy	Multisystem
TIGR01386	Xanthomonas gardneri ICMP7383	WP_006451635.1	MULTISPECIES: HAMP domain-containing protein [Xanthomonas]	6.3e-35	cusS/pcoS/copS_psy	Multisystem
TIGR01386	Xanthomonas gardneri ICMP7383	WP_006451472.1	MULTISPECIES: HAMP domain-containing histidine kinase [Xanthomonas]	1.7e-34	cusS/pcoS/copS_psy	Multisystem
TIGR01386	Xanthomonas gardneri ICMP7383	WP_081376490.1	MULTISPECIES: hybrid sensor histidine kinase/response regulator [Xanthomonas]	3.4e-34	cusS/pcoS/copS_psy	Multisystem
TIGR01386	Xanthomonas gardneri ICMP7383	WP_074058399.1	MULTISPECIES: response regulator [Xanthomonas]	2.4e-33	cusS/pcoS/copS_psy	Multisystem
TIGR01386	Xanthomonas gardneri ICMP7383	WP_074057896.1	MULTISPECIES: two-component system sensor histidine kinase CreC [Xanthomonas]	3.5e-33	cusS/pcoS/copS_psy	Multisystem
TIGR01386	Xanthomonas gardneri ICMP7383	WP_074057963.1	hybrid sensor histidine kinase/response regulator [Xanthomonas gardneri]	6.5e-33	cusS/pcoS/copS_psy	Multisystem
TIGR01386	Xanthomonas gardneri ICMP7383	WP_074056953.1	MULTISPECIES: response regulator [Xanthomonas]	2.1e-32	cusS/pcoS/copS_psy	Multisystem
TIGR01386	Xanthomonas gardneri ICMP7383	WP_046933020.1	MULTISPECIES: response regulator [Xanthomonas]	2.2e-32	cusS/pcoS/copS_psy	Multisystem
TIGR01386	Xanthomonas gardneri ICMP7383	WP_074057431.1	MULTISPECIES: PAS domain S-box protein [Xanthomonas]	5.6e-32	cusS/pcoS/copS_psy	Multisystem
TIGR01386	Xanthomonas gardneri ICMP7383	WP_095575424.1	MULTISPECIES: HAMP domain-containing histidine kinase [Xanthomonas]	7.6e-32	cusS/pcoS/copS_psy	Multisystem
TIGR01386	Xanthomonas gardneri ICMP7383	WP_074056677.1	MULTISPECIES: sensor histidine kinase KdpD [Xanthomonas]	9.9e-32	cusS/pcoS/copS_psy	Multisystem
TIGR01387	Xanthomonas gardneri ICMP7383	WP_074056948.1	MULTISPECIES: response regulator [Xanthomonas]	3.6e-31	cusR/pcoR/copR_psy	Multisystem
COG3667	Xanthomonas gardneri ICMP7383	WP_005413421.1	MULTISPECIES: copper-binding protein CopB [Xanthomonadaceae]	2.6e-90	pcoB/copB_psy	Pco/Cop
COG3667	Xanthomonas gardneri ICMP7383	WP_074056600.1	MULTISPECIES: copper resistance protein CopB [Xanthomonas]	4e-81	pcoB/copB_psy	Pco/Cop
COG0739	Xanthomonas gardneri ICMP7383	WP_006448966.1	MULTISPECIES: M23 family metallopeptidase [Xanthomonas]	2.2e-49	pcoG	Pco/Cop
COG0739	Xanthomonas gardneri ICMP7383	WP_006448958.1	MULTISPECIES: M23 family metallopeptidase [Xanthomonas]	1.4e-45	pcoG	Pco/Cop
COG0739	Xanthomonas gardneri ICMP7383	WP_074057387.1	MULTISPECIES: peptidoglycan DD-metalloendopeptidase family protein [Xanthomonas]	8.8e-42	pcoG	Pco/Cop
COG1276	Xanthomonas gardneri ICMP7383	WP_005995728.1	MULTISPECIES: copper homeostasis membrane protein CopD [Xanthomonadaceae]	1.6e-36	pcoD/copD_psy	Pco/Cop
COG0739	Xanthomonas gardneri ICMP7383	WP_074056222.1	MULTISPECIES: peptidoglycan DD-metalloendopeptidase family protein [Xanthomonas]	3.6e-32	pcoG	Pco/Cop
COG0739	Xanthomonas gardneri ICMP7383	WP_081376491.1	MULTISPECIES: M23 family metallopeptidase [Xanthomonas]	8.3e-32	pcoG	Pco/Cop
COG0739	Xanthomonas gardneri ICMP7383	WP_095575262.1	MULTISPECIES: peptidoglycan DD-metalloendopeptidase family protein [Xanthomonas]	2.3e-30	pcoG	Pco/Cop
COG2217	Xanthomonas gardneri JS749-3	WP_072167015.1	MULTISPECIES: copper-translocating P-type ATPase [Xanthomonadaceae]	2.3e-226	copA	Cue
COG2217	Xanthomonas gardneri JS749-3	WP_046932384.1	MULTISPECIES: potassium-transporting ATPase subunit KdpB [Xanthomonas]	1e-99	copA	Cue
TIGR02044	Xanthomonas gardneri JS749-3	WP_014159616.1	MULTISPECIES: helix-turn-helix domain-containing protein [Gammaproteobacteria]	9.5e-37	cueR	Cue
COG3696	Xanthomonas gardneri JS749-3	WP_006452707.1	MULTISPECIES: CusA/CzcA family heavy metal efflux RND transporter [Xanthomonas]	0	cusA	Cus
COG3696	Xanthomonas gardneri JS749-3	WP_019184719.1	MULTISPECIES: efflux RND transporter permease subunit [Xanthomonadaceae]	0	cusA	Cus
COG3696	Xanthomonas gardneri JS749-3	WP_046936205.1	MULTISPECIES: CusA/CzcA family heavy metal efflux RND transporter [Xanthomonas]	0	cusA	Cus
COG3696	Xanthomonas gardneri JS749-3	WP_006452397.1	MULTISPECIES: efflux RND transporter permease subunit [Xanthomonas]	7.4e-208	cusA	Cus
COG3696	Xanthomonas gardneri JS749-3	WP_046933692.1	MULTISPECIES: efflux RND transporter permease subunit [Xanthomonas]	7.1e-184	cusA	Cus
COG3696	Xanthomonas gardneri JS749-3	WP_006453109.1	MMPL family transporter [Xanthomonas gardneri]	1.5e-171	cusA	Cus
COG3696	Xanthomonas gardneri JS749-3	WP_006451893.1	efflux RND transporter permease subunit [Xanthomonas gardneri]	9.1e-169	cusA	Cus
COG3696	Xanthomonas gardneri JS749-3	WP_006453110.1	efflux RND transporter permease subunit [Xanthomonas gardneri]	1.2e-165	cusA	Cus
COG3696	Xanthomonas gardneri JS749-3	WP_046932483.1	MULTISPECIES: multidrug efflux RND transporter permease subunit [Xanthomonas]	2.3e-160	cusA	Cus
TIGR01845	Xanthomonas gardneri JS749-3	WP_006453274.1	efflux transporter outer membrane subunit [Xanthomonas gardneri]	6e-155	cusC	Cus
COG3696	Xanthomonas gardneri JS749-3	WP_006450885.1	efflux RND transporter permease subunit [Xanthomonas gardneri]	7.4e-152	cusA	Cus
COG3696	Xanthomonas gardneri JS749-3	WP_006452395.1	efflux RND transporter permease subunit [Xanthomonas gardneri]	5.7e-150	cusA	Cus
COG3696	Xanthomonas gardneri JS749-3	WP_006448753.1	efflux RND transporter permease subunit [Xanthomonas gardneri]	7.4e-137	cusA	Cus
TIGR01845	Xanthomonas gardneri JS749-3	WP_006450886.1	MULTISPECIES: efflux transporter outer membrane subunit [Xanthomonas]	1.7e-122	cusC	Cus
TIGR01845	Xanthomonas gardneri JS749-3	WP_006451891.1	efflux transporter outer membrane subunit [Xanthomonas gardneri]	7.6e-107	cusC	Cus
TIGR01845	Xanthomonas gardneri JS749-3	WP_006448756.1	TolC family protein [Xanthomonas gardneri]	2.9e-94	cusC	Cus
TIGR01845	Xanthomonas gardneri JS749-3	WP_006452472.1	efflux transporter outer membrane subunit [Xanthomonas gardneri]	9.6e-89	cusC	Cus
TIGR01845	Xanthomonas gardneri JS749-3	WP_095574817.1	MULTISPECIES: efflux transporter outer membrane subunit [Xanthomonas]	9.1e-81	cusC	Cus
COG0845	Xanthomonas gardneri JS749-3	WP_006453108.1	MULTISPECIES: efflux RND transporter periplasmic adaptor subunit [Xanthomonas]	2.3e-73	cusB	Cus
COG0845	Xanthomonas gardneri JS749-3	WP_104592348.1	MULTISPECIES: efflux RND transporter periplasmic adaptor subunit [Xanthomonas]	9.9e-71	cusB	Cus
COG0845	Xanthomonas gardneri JS749-3	WP_006451894.1	MULTISPECIES: efflux RND transporter periplasmic adaptor subunit [Xanthomonas]	1.5e-69	cusB	Cus
COG0845	Xanthomonas gardneri JS749-3	WP_006450709.1	MULTISPECIES: efflux RND transporter periplasmic adaptor subunit [Xanthomonas]	3.3e-65	cusB	Cus
COG0845	Xanthomonas gardneri JS749-3	WP_043909100.1	MULTISPECIES: efflux RND transporter periplasmic adaptor subunit [Xanthomonas]	1.4e-62	cusB	Cus
COG0845	Xanthomonas gardneri JS749-3	WP_006450324.1	MULTISPECIES: efflux RND transporter periplasmic adaptor subunit [Xanthomonas]	3.6e-59	cusB	Cus
COG0845	Xanthomonas gardneri JS749-3	WP_095575351.1	MULTISPECIES: efflux RND transporter periplasmic adaptor subunit [Xanthomonas]	8.3e-59	cusB	Cus
COG0845	Xanthomonas gardneri JS749-3	WP_006448754.1	MULTISPECIES: efflux RND transporter periplasmic adaptor subunit [Xanthomonas]	8.8e-56	cusB	Cus
COG0845	Xanthomonas gardneri JS749-3	WP_006450439.1	efflux RND transporter periplasmic adaptor subunit [Xanthomonas gardneri]	2.6e-51	cusB	Cus
COG0845	Xanthomonas gardneri JS749-3	WP_046936166.1	MULTISPECIES: efflux RND transporter periplasmic adaptor subunit [Xanthomonadaceae]	5.7e-49	cusB	Cus
COG0845	Xanthomonas gardneri JS749-3	WP_043910665.1	HlyD family secretion protein [Xanthomonas gardneri]	4.7e-43	cusB	Cus
COG0845	Xanthomonas gardneri JS749-3	WP_006449809.1	MULTISPECIES: HlyD family efflux transporter periplasmic adaptor subunit [Xanthomonas]	4.9e-42	cusB	Cus
COG0845	Xanthomonas gardneri JS749-3	WP_046932382.1	MULTISPECIES: HlyD family secretion protein [Xanthomonas]	3.4e-41	cusB	Cus
COG0845	Xanthomonas gardneri JS749-3	WP_046931968.1	MULTISPECIES: HlyD family efflux transporter periplasmic adaptor subunit [Xanthomonas]	1.6e-39	cusB	Cus
COG0845	Xanthomonas gardneri JS749-3	WP_005996617.1	MULTISPECIES: efflux RND transporter periplasmic adaptor subunit [Xanthomonadaceae]	1.5e-38	cusB	Cus
COG0845	Xanthomonas gardneri JS749-3	WP_006449466.1	HlyD family efflux transporter periplasmic adaptor subunit [Xanthomonas gardneri]	1.9e-36	cusB	Cus
COG0845	Xanthomonas gardneri JS749-3	WP_110090279.1	efflux RND transporter periplasmic adaptor subunit [Xanthomonas gardneri]	1e-35	cusB	Cus
TIGR01845	Xanthomonas gardneri JS749-3	WP_006451153.1	MULTISPECIES: TolC family outer membrane protein [Xanthomonas]	1.8e-34	cusC	Cus
COG0845	Xanthomonas gardneri JS749-3	WP_006449300.1	HlyD family type I secretion periplasmic adaptor subunit [Xanthomonas gardneri]	8.9e-33	cusB	Cus
TIGR01480	Xanthomonas gardneri JS749-3	WP_046936179.1	MULTISPECIES: laccase-like oxidase CopA [Xanthomonadaceae]	0	cueO/pcoA/pcoA_psy	Multisystem
TIGR01480	Xanthomonas gardneri JS749-3	WP_006450447.1	MULTISPECIES: copper resistance system multicopper oxidase [Xanthomonas]	1.6e-302	cueO/pcoA/pcoA_psy	Multisystem
TIGR01387	Xanthomonas gardneri JS749-3	WP_002808458.1	MULTISPECIES: response regulator transcription factor [Xanthomonas]	5.6e-61	cusR/pcoR/copR_psy	Multisystem
TIGR01387	Xanthomonas gardneri JS749-3	WP_005990242.1	MULTISPECIES: response regulator transcription factor [Xanthomonas]	5.4e-57	cusR/pcoR/copR_psy	Multisystem
TIGR01386	Xanthomonas gardneri JS749-3	WP_006450947.1	MULTISPECIES: HAMP domain-containing protein [Xanthomonas]	2.8e-52	cusS/pcoS/copS_psy	Multisystem
TIGR01387	Xanthomonas gardneri JS749-3	WP_006448355.1	MULTISPECIES: response regulator transcription factor [Xanthomonas]	1.3e-50	cusR/pcoR/copR_psy	Multisystem
TIGR01387	Xanthomonas gardneri JS749-3	WP_006453221.1	MULTISPECIES: response regulator [Xanthomonas]	2.9e-50	cusR/pcoR/copR_psy	Multisystem
TIGR01387	Xanthomonas gardneri JS749-3	WP_006450948.1	MULTISPECIES: response regulator transcription factor [Xanthomonas]	5.7e-49	cusR/pcoR/copR_psy	Multisystem
TIGR01387	Xanthomonas gardneri JS749-3	WP_006450028.1	response regulator transcription factor [Xanthomonas gardneri]	1.2e-47	cusR/pcoR/copR_psy	Multisystem
TIGR01386	Xanthomonas gardneri JS749-3	WP_110090285.1	PAS domain S-box protein [Xanthomonas gardneri]	5.6e-46	cusS/pcoS/copS_psy	Multisystem
TIGR01387	Xanthomonas gardneri JS749-3	WP_043908640.1	MULTISPECIES: two-component system response regulator CreB [Xanthomonas]	8.1e-45	cusR/pcoR/copR_psy	Multisystem
TIGR01386	Xanthomonas gardneri JS749-3	WP_006453222.1	MULTISPECIES: sensor histidine kinase [Xanthomonas]	4.2e-44	cusS/pcoS/copS_psy	Multisystem
TIGR01387	Xanthomonas gardneri JS749-3	WP_006451857.1	MULTISPECIES: response regulator transcription factor [Xanthomonas]	8.9e-44	cusR/pcoR/copR_psy	Multisystem
TIGR01387	Xanthomonas gardneri JS749-3	WP_095575415.1	MULTISPECIES: response regulator transcription factor [Xanthomonas]	1.1e-42	cusR/pcoR/copR_psy	Multisystem
TIGR01387	Xanthomonas gardneri JS749-3	WP_006451737.1	MULTISPECIES: phosphate regulon transcriptional regulatory protein PhoB [Xanthomonas]	4.2e-42	cusR/pcoR/copR_psy	Multisystem
TIGR01386	Xanthomonas gardneri JS749-3	WP_104551374.1	MULTISPECIES: phosphate regulon sensor histidine kinase PhoR [Xanthomonas]	4.4e-39	cusS/pcoS/copS_psy	Multisystem
TIGR01386	Xanthomonas gardneri JS749-3	WP_006451635.1	MULTISPECIES: HAMP domain-containing protein [Xanthomonas]	6.1e-35	cusS/pcoS/copS_psy	Multisystem
TIGR01386	Xanthomonas gardneri JS749-3	WP_006451472.1	MULTISPECIES: HAMP domain-containing histidine kinase [Xanthomonas]	1.7e-34	cusS/pcoS/copS_psy	Multisystem
TIGR01386	Xanthomonas gardneri JS749-3	WP_080949681.1	hybrid sensor histidine kinase/response regulator [Xanthomonas gardneri]	2.4e-34	cusS/pcoS/copS_psy	Multisystem
TIGR01386	Xanthomonas gardneri JS749-3	WP_046936524.1	hybrid sensor histidine kinase/response regulator [Xanthomonas gardneri]	3.5e-34	cusS/pcoS/copS_psy	Multisystem
TIGR01386	Xanthomonas gardneri JS749-3	WP_074066020.1	hybrid sensor histidine kinase/response regulator [Xanthomonas gardneri]	1.9e-33	cusS/pcoS/copS_psy	Multisystem
TIGR01386	Xanthomonas gardneri JS749-3	WP_006450341.1	two-component system sensor histidine kinase CreC [Xanthomonas gardneri]	2e-33	cusS/pcoS/copS_psy	Multisystem
TIGR01386	Xanthomonas gardneri JS749-3	WP_046931858.1	MULTISPECIES: response regulator [Xanthomonas]	2.2e-33	cusS/pcoS/copS_psy	Multisystem
TIGR01386	Xanthomonas gardneri JS749-3	WP_006450599.1	response regulator [Xanthomonas gardneri]	2e-32	cusS/pcoS/copS_psy	Multisystem
TIGR01386	Xanthomonas gardneri JS749-3	WP_046933020.1	MULTISPECIES: response regulator [Xanthomonas]	2.1e-32	cusS/pcoS/copS_psy	Multisystem
TIGR01386	Xanthomonas gardneri JS749-3	WP_074065998.1	PAS domain S-box protein [Xanthomonas gardneri]	8.1e-32	cusS/pcoS/copS_psy	Multisystem
TIGR01386	Xanthomonas gardneri JS749-3	WP_110090201.1	HAMP domain-containing histidine kinase [Xanthomonas gardneri]	1.1e-31	cusS/pcoS/copS_psy	Multisystem
TIGR01386	Xanthomonas gardneri JS749-3	WP_006451858.1	sensor histidine kinase KdpD [Xanthomonas gardneri]	1.4e-31	cusS/pcoS/copS_psy	Multisystem
TIGR01387	Xanthomonas gardneri JS749-3	WP_043908849.1	response regulator [Xanthomonas gardneri]	1.7e-30	cusR/pcoR/copR_psy	Multisystem
COG3667	Xanthomonas gardneri JS749-3	WP_005413421.1	MULTISPECIES: copper-binding protein CopB [Xanthomonadaceae]	2.5e-90	pcoB/copB_psy	Pco/Cop
COG3667	Xanthomonas gardneri JS749-3	WP_006450446.1	MULTISPECIES: copper resistance protein B [Xanthomonas]	3.8e-81	pcoB/copB_psy	Pco/Cop
COG0739	Xanthomonas gardneri JS749-3	WP_006448966.1	MULTISPECIES: M23 family metallopeptidase [Xanthomonas]	2.2e-49	pcoG	Pco/Cop
COG0739	Xanthomonas gardneri JS749-3	WP_006448958.1	MULTISPECIES: M23 family metallopeptidase [Xanthomonas]	1.4e-45	pcoG	Pco/Cop
COG0739	Xanthomonas gardneri JS749-3	WP_104591612.1	MULTISPECIES: peptidoglycan DD-metalloendopeptidase family protein [Xanthomonas]	6e-42	pcoG	Pco/Cop
COG1276	Xanthomonas gardneri JS749-3	WP_017354978.1	MULTISPECIES: copper homeostasis membrane protein CopD [Xanthomonadaceae]	1.2e-36	pcoD/copD_psy	Pco/Cop
COG0739	Xanthomonas gardneri JS749-3	WP_043910366.1	peptidoglycan DD-metalloendopeptidase family protein [Xanthomonas gardneri]	7.2e-33	pcoG	Pco/Cop
COG0739	Xanthomonas gardneri JS749-3	WP_046932367.1	M23 family metallopeptidase [Xanthomonas gardneri]	4.8e-31	pcoG	Pco/Cop
COG0739	Xanthomonas gardneri JS749-3	WP_110090305.1	peptidoglycan DD-metalloendopeptidase family protein [Xanthomonas gardneri]	2.3e-30	pcoG	Pco/Cop
COG2217	Xanthomonas perforans LH3	WP_074053005.1	heavy metal translocating P-type ATPase [Xanthomonas perforans]	7.9e-230	copA	Cue
COG2217	Xanthomonas perforans LH3	WP_074053021.1	copper-translocating P-type ATPase [Xanthomonas perforans]	1.1e-211	copA	Cue
COG2217	Xanthomonas perforans LH3	WP_039419306.1	MULTISPECIES: potassium-transporting ATPase subunit KdpB [Xanthomonas]	6.3e-99	copA	Cue
TIGR02044	Xanthomonas perforans LH3	WP_081280530.1	MULTISPECIES: Cu(I)-responsive transcriptional regulator [Xanthomonas]	5.5e-47	cueR	Cue
TIGR02044	Xanthomonas perforans LH3	WP_014159616.1	MULTISPECIES: helix-turn-helix domain-containing protein [Gammaproteobacteria]	9.6e-37	cueR	Cue
COG3696	Xanthomonas perforans LH3	WP_008571964.1	efflux RND transporter permease subunit [Xanthomonas perforans]	0	cusA	Cus
COG3696	Xanthomonas perforans LH3	WP_032961120.1	MULTISPECIES: CusA/CzcA family heavy metal efflux RND transporter [Xanthomonadaceae]	0	cusA	Cus
COG3696	Xanthomonas perforans LH3	WP_074053017.1	efflux RND transporter permease subunit [Xanthomonas perforans]	0	cusA	Cus
COG3696	Xanthomonas perforans LH3	WP_074053310.1	CusA/CzcA family heavy metal efflux RND transporter [Xanthomonas perforans]	0	cusA	Cus
COG3696	Xanthomonas perforans LH3	WP_008576682.1	efflux RND transporter permease subunit [Xanthomonas perforans]	1.7e-209	cusA	Cus
COG3696	Xanthomonas perforans LH3	WP_011348407.1	MULTISPECIES: efflux RND transporter permease subunit [Xanthomonas]	5.6e-185	cusA	Cus
COG3696	Xanthomonas perforans LH3	WP_074053323.1	MMPL family transporter [Xanthomonas perforans]	2.7e-171	cusA	Cus
COG3696	Xanthomonas perforans LH3	WP_008577268.1	MULTISPECIES: efflux RND transporter permease subunit [Xanthomonas]	2e-169	cusA	Cus
COG3696	Xanthomonas perforans LH3	WP_008575680.1	multidrug efflux RND transporter permease subunit [Xanthomonas perforans]	5.9e-166	cusA	Cus
COG3696	Xanthomonas perforans LH3	WP_008577388.1	efflux RND transporter permease subunit [Xanthomonas perforans]	2.6e-165	cusA	Cus
TIGR01845	Xanthomonas perforans LH3	WP_008573878.1	efflux transporter outer membrane subunit [Xanthomonas perforans]	9.8e-161	cusC	Cus
COG3696	Xanthomonas perforans LH3	WP_011347809.1	MULTISPECIES: multidrug efflux RND transporter permease subunit [Xanthomonas]	3.5e-160	cusA	Cus
COG3696	Xanthomonas perforans LH3	WP_008574887.1	multidrug efflux RND transporter permease subunit [Xanthomonas perforans]	1.1e-157	cusA	Cus
COG3696	Xanthomonas perforans LH3	WP_046931895.1	efflux RND transporter permease subunit [Xanthomonas perforans]	1.8e-154	cusA	Cus
COG3696	Xanthomonas perforans LH3	WP_008576681.1	MULTISPECIES: efflux RND transporter permease subunit [Xanthomonas]	9.4e-152	cusA	Cus
COG3696	Xanthomonas perforans LH3	WP_008578183.1	efflux RND transporter permease subunit [Xanthomonas perforans]	1.3e-144	cusA	Cus
COG3696	Xanthomonas perforans LH3	WP_046935081.1	efflux RND transporter permease subunit [Xanthomonas perforans]	6.8e-136	cusA	Cus
TIGR01845	Xanthomonas perforans LH3	WP_033478596.1	efflux transporter outer membrane subunit [Xanthomonas perforans]	9.1e-128	cusC	Cus
TIGR01845	Xanthomonas perforans LH3	WP_008571892.1	efflux transporter outer membrane subunit [Xanthomonas perforans]	1.4e-125	cusC	Cus
TIGR01845	Xanthomonas perforans LH3	WP_008574889.1	efflux transporter outer membrane subunit [Xanthomonas perforans]	1.5e-119	cusC	Cus
TIGR01845	Xanthomonas perforans LH3	WP_033479286.1	efflux transporter outer membrane subunit [Xanthomonas perforans]	1.1e-107	cusC	Cus
TIGR01845	Xanthomonas perforans LH3	WP_033478974.1	efflux transporter outer membrane subunit [Xanthomonas perforans]	2.2e-93	cusC	Cus
TIGR01845	Xanthomonas perforans LH3	WP_046932699.1	MULTISPECIES: efflux transporter outer membrane subunit [Xanthomonas]	3.6e-88	cusC	Cus
TIGR01845	Xanthomonas perforans LH3	WP_074053100.1	efflux transporter outer membrane subunit [Xanthomonas perforans]	3.2e-84	cusC	Cus
COG0845	Xanthomonas perforans LH3	WP_008577384.1	MULTISPECIES: efflux RND transporter periplasmic adaptor subunit [Xanthomonas]	1.2e-74	cusB	Cus
TIGR01845	Xanthomonas perforans LH3	WP_033478752.1	efflux transporter outer membrane subunit [Xanthomonas perforans]	6.4e-73	cusC	Cus
COG0845	Xanthomonas perforans LH3	WP_008577270.1	MULTISPECIES: efflux RND transporter periplasmic adaptor subunit [Xanthomonas]	1.5e-71	cusB	Cus
COG0845	Xanthomonas perforans LH3	WP_074053418.1	MULTISPECIES: efflux RND transporter periplasmic adaptor subunit [Xanthomonas]	6e-70	cusB	Cus
COG0845	Xanthomonas perforans LH3	WP_046931942.1	efflux RND transporter periplasmic adaptor subunit [Xanthomonas perforans]	1.1e-69	cusB	Cus
COG0845	Xanthomonas perforans LH3	WP_008571895.1	MULTISPECIES: efflux RND transporter periplasmic adaptor subunit [Xanthomonas]	4.5e-67	cusB	Cus
COG0845	Xanthomonas perforans LH3	WP_008575678.1	MULTISPECIES: efflux RND transporter periplasmic adaptor subunit [Xanthomonas]	6.4e-66	cusB	Cus
COG0845	Xanthomonas perforans LH3	WP_008574885.1	efflux RND transporter periplasmic adaptor subunit [Xanthomonas perforans]	5.1e-65	cusB	Cus
COG0845	Xanthomonas perforans LH3	WP_109291422.1	efflux RND transporter periplasmic adaptor subunit [Xanthomonas perforans]	5e-63	cusB	Cus
COG0845	Xanthomonas perforans LH3	WP_008571361.1	efflux RND transporter periplasmic adaptor subunit [Xanthomonas perforans]	3.3e-60	cusB	Cus
COG0845	Xanthomonas perforans LH3	WP_074053528.1	efflux RND transporter periplasmic adaptor subunit [Xanthomonas perforans]	5.6e-58	cusB	Cus
COG0845	Xanthomonas perforans LH3	WP_031420821.1	MULTISPECIES: efflux RND transporter periplasmic adaptor subunit [Xanthomonas]	5.1e-57	cusB	Cus
COG0845	Xanthomonas perforans LH3	WP_008571028.1	MULTISPECIES: efflux RND transporter periplasmic adaptor subunit [Xanthomonas]	1.3e-52	cusB	Cus
COG0845	Xanthomonas perforans LH3	WP_074053018.1	efflux RND transporter periplasmic adaptor subunit [Xanthomonas perforans]	4.7e-49	cusB	Cus
COG0845	Xanthomonas perforans LH3	WP_008577304.1	MULTISPECIES: HlyD family secretion protein [Xanthomonas]	5.3e-44	cusB	Cus
COG0845	Xanthomonas perforans LH3	WP_008571337.1	MULTISPECIES: HlyD family secretion protein [Xanthomonas]	5.6e-42	cusB	Cus
COG0845	Xanthomonas perforans LH3	WP_031421872.1	MULTISPECIES: HlyD family efflux transporter periplasmic adaptor subunit [Xanthomonas]	3.6e-40	cusB	Cus
COG0845	Xanthomonas perforans LH3	WP_046931890.1	MULTISPECIES: efflux RND transporter periplasmic adaptor subunit [Xanthomonas]	5.7e-40	cusB	Cus
COG0845	Xanthomonas perforans LH3	WP_008577207.1	HlyD family efflux transporter periplasmic adaptor subunit [Xanthomonas perforans]	7.5e-39	cusB	Cus
COG0845	Xanthomonas perforans LH3	WP_074053035.1	MULTISPECIES: efflux RND transporter periplasmic adaptor subunit [Xanthomonadaceae]	1.1e-38	cusB	Cus
COG0845	Xanthomonas perforans LH3	WP_008571780.1	HlyD family efflux transporter periplasmic adaptor subunit [Xanthomonas perforans]	4.2e-38	cusB	Cus
COG0845	Xanthomonas perforans LH3	WP_074053297.1	MULTISPECIES: efflux RND transporter periplasmic adaptor subunit [Xanthomonas]	8.5e-35	cusB	Cus
TIGR01845	Xanthomonas perforans LH3	WP_008573685.1	MULTISPECIES: TolC family outer membrane protein [Xanthomonas]	6.1e-34	cusC	Cus
TIGR01480	Xanthomonas perforans LH3	WP_046935492.1	MULTISPECIES: copper resistance system multicopper oxidase [Xanthomonadaceae]	0	cueO/pcoA/pcoA_psy	Multisystem
TIGR01480	Xanthomonas perforans LH3	WP_008571022.1	copper resistance system multicopper oxidase [Xanthomonas perforans]	6.5e-300	cueO/pcoA/pcoA_psy	Multisystem
TIGR01387	Xanthomonas perforans LH3	WP_002808458.1	MULTISPECIES: response regulator transcription factor [Xanthomonas]	5.7e-61	cusR/pcoR/copR_psy	Multisystem
TIGR01387	Xanthomonas perforans LH3	WP_005990242.1	MULTISPECIES: response regulator transcription factor [Xanthomonas]	5.5e-57	cusR/pcoR/copR_psy	Multisystem
TIGR01386	Xanthomonas perforans LH3	WP_008574800.1	HAMP domain-containing protein [Xanthomonas perforans]	7.9e-53	cusS/pcoS/copS_psy	Multisystem
TIGR01387	Xanthomonas perforans LH3	WP_003490678.1	MULTISPECIES: response regulator transcription factor [Xanthomonas]	9e-51	cusR/pcoR/copR_psy	Multisystem
TIGR01386	Xanthomonas perforans LH3	WP_008574883.1	sensor histidine kinase efflux regulator BaeS [Xanthomonas perforans]	1.5e-50	cusS/pcoS/copS_psy	Multisystem
TIGR01387	Xanthomonas perforans LH3	WP_008573650.1	MULTISPECIES: response regulator [Xanthomonas]	1.6e-50	cusR/pcoR/copR_psy	Multisystem
TIGR01387	Xanthomonas perforans LH3	WP_008574802.1	MULTISPECIES: response regulator transcription factor [Xanthomonas]	5.4e-48	cusR/pcoR/copR_psy	Multisystem
TIGR01386	Xanthomonas perforans LH3	WP_008573491.1	MULTISPECIES: HAMP domain-containing histidine kinase [Xanthomonas]	6.3e-48	cusS/pcoS/copS_psy	Multisystem
TIGR01387	Xanthomonas perforans LH3	WP_003484375.1	MULTISPECIES: response regulator transcription factor [Xanthomonas]	2.8e-47	cusR/pcoR/copR_psy	Multisystem
TIGR01386	Xanthomonas perforans LH3	WP_033479498.1	PAS domain-containing sensor histidine kinase [Xanthomonas perforans]	1.7e-46	cusS/pcoS/copS_psy	Multisystem
TIGR01387	Xanthomonas perforans LH3	WP_011348068.1	MULTISPECIES: two-component system response regulator CreB [Xanthomonas]	1.4e-45	cusR/pcoR/copR_psy	Multisystem
TIGR01386	Xanthomonas perforans LH3	WP_033478771.1	sensor histidine kinase [Xanthomonas perforans]	3.5e-45	cusS/pcoS/copS_psy	Multisystem
TIGR01387	Xanthomonas perforans LH3	WP_008571514.1	MULTISPECIES: response regulator transcription factor [Xanthomonas]	1.1e-44	cusR/pcoR/copR_psy	Multisystem
TIGR01387	Xanthomonas perforans LH3	WP_011050505.1	MULTISPECIES: response regulator transcription factor [Xanthomonas]	6.6e-43	cusR/pcoR/copR_psy	Multisystem
TIGR01387	Xanthomonas perforans LH3	WP_003483753.1	MULTISPECIES: phosphate regulon transcriptional regulatory protein PhoB [Xanthomonas]	2.5e-42	cusR/pcoR/copR_psy	Multisystem
TIGR01387	Xanthomonas perforans LH3	WP_008574880.1	MULTISPECIES: response regulator [Xanthomonas]	3.6e-42	cusR/pcoR/copR_psy	Multisystem
TIGR01386	Xanthomonas perforans LH3	WP_074038613.1	MULTISPECIES: phosphate regulon sensor histidine kinase PhoR [Xanthomonas]	7.2e-39	cusS/pcoS/copS_psy	Multisystem
TIGR01387	Xanthomonas perforans LH3	WP_029819447.1	MULTISPECIES: response regulator transcription factor [Xanthomonas]	3.3e-36	cusR/pcoR/copR_psy	Multisystem
TIGR01387	Xanthomonas perforans LH3	WP_005912893.1	MULTISPECIES: response regulator transcription factor [Xanthomonas]	1e-35	cusR/pcoR/copR_psy	Multisystem
TIGR01386	Xanthomonas perforans LH3	WP_008576761.1	HAMP domain-containing protein [Xanthomonas perforans]	2.3e-35	cusS/pcoS/copS_psy	Multisystem
TIGR01386	Xanthomonas perforans LH3	WP_046931903.1	MULTISPECIES: hybrid sensor histidine kinase/response regulator [Xanthomonas]	2.5e-35	cusS/pcoS/copS_psy	Multisystem
TIGR01386	Xanthomonas perforans LH3	WP_033478954.1	hybrid sensor histidine kinase/response regulator [Xanthomonas perforans]	3.6e-34	cusS/pcoS/copS_psy	Multisystem
TIGR01386	Xanthomonas perforans LH3	WP_033478980.1	response regulator [Xanthomonas perforans]	1.3e-33	cusS/pcoS/copS_psy	Multisystem
TIGR01386	Xanthomonas perforans LH3	WP_046931904.1	hybrid sensor histidine kinase/response regulator [Xanthomonas perforans]	1.3e-33	cusS/pcoS/copS_psy	Multisystem
TIGR01387	Xanthomonas perforans LH3	WP_008571109.1	response regulator [Xanthomonas perforans]	1.4e-33	cusR/pcoR/copR_psy	Multisystem
TIGR01386	Xanthomonas perforans LH3	WP_046932261.1	PAS domain S-box protein [Xanthomonas perforans]	2.8e-33	cusS/pcoS/copS_psy	Multisystem
TIGR01386	Xanthomonas perforans LH3	WP_008573593.1	MULTISPECIES: HAMP domain-containing histidine kinase [Xanthomonas]	7e-33	cusS/pcoS/copS_psy	Multisystem
TIGR01386	Xanthomonas perforans LH3	WP_074053558.1	MULTISPECIES: HAMP domain-containing histidine kinase [Xanthomonas]	3.4e-32	cusS/pcoS/copS_psy	Multisystem
TIGR01386	Xanthomonas perforans LH3	WP_008572609.1	MULTISPECIES: response regulator [Xanthomonas]	6.7e-32	cusS/pcoS/copS_psy	Multisystem
TIGR01386	Xanthomonas perforans LH3	WP_008571515.1	MULTISPECIES: sensor histidine kinase KdpD [Xanthomonas]	8.7e-32	cusS/pcoS/copS_psy	Multisystem
TIGR01386	Xanthomonas perforans LH3	WP_008576099.1	MULTISPECIES: two-component system sensor histidine kinase CreC [Xanthomonas]	9.7e-32	cusS/pcoS/copS_psy	Multisystem
TIGR01387	Xanthomonas perforans LH3	WP_008571101.1	MULTISPECIES: response regulator [Xanthomonas]	6.8e-31	cusR/pcoR/copR_psy	Multisystem
COG3667	Xanthomonas perforans LH3	WP_046935491.1	MULTISPECIES: copper resistance protein B [Xanthomonas]	1.2e-95	pcoB/copB_psy	Pco/Cop
COG3667	Xanthomonas perforans LH3	WP_005914730.1	MULTISPECIES: copper resistance protein B [Xanthomonas]	2.8e-86	pcoB/copB_psy	Pco/Cop
COG0739	Xanthomonas perforans LH3	WP_008571183.1	MULTISPECIES: M23 family metallopeptidase [Xanthomonas]	3.1e-49	pcoG	Pco/Cop
COG0739	Xanthomonas perforans LH3	WP_008571813.1	MULTISPECIES: M23 family metallopeptidase [Xanthomonas]	3.7e-46	pcoG	Pco/Cop
COG0739	Xanthomonas perforans LH3	WP_074053102.1	M23 family metallopeptidase [Xanthomonas perforans]	6.7e-42	pcoG	Pco/Cop
COG0739	Xanthomonas perforans LH3	WP_008572937.1	MULTISPECIES: peptidoglycan DD-metalloendopeptidase family protein [Xanthomonas]	2.7e-34	pcoG	Pco/Cop
COG0739	Xanthomonas perforans LH3	WP_008572088.1	MULTISPECIES: M23 family metallopeptidase [Xanthomonas]	2.2e-32	pcoG	Pco/Cop
COG0739	Xanthomonas perforans LH3	WP_074053185.1	peptidoglycan DD-metalloendopeptidase family protein [Xanthomonas perforans]	3.5e-30	pcoG	Pco/Cop
COG2217	Xanthomonas vesicatoria ATCC 35937 LMG911	WP_074052272.1	MULTISPECIES: heavy metal translocating P-type ATPase [Xanthomonas]	1.6e-236	copA	Cue
COG2217	Xanthomonas vesicatoria ATCC 35937 LMG911	WP_074059430.1	potassium-transporting ATPase subunit KdpB [Xanthomonas vesicatoria]	9e-99	copA	Cue
TIGR02044	Xanthomonas vesicatoria ATCC 35937 LMG911	WP_005996607.1	MULTISPECIES: helix-turn-helix domain-containing protein [Xanthomonas]	3.7e-36	cueR	Cue
COG3696	Xanthomonas vesicatoria ATCC 35937 LMG911	WP_005995740.1	MULTISPECIES: efflux RND transporter permease subunit [Xanthomonas]	0	cusA	Cus
COG3696	Xanthomonas vesicatoria ATCC 35937 LMG911	WP_058564148.1	CusA/CzcA family heavy metal efflux RND transporter [Xanthomonas vesicatoria]	0	cusA	Cus
COG3696	Xanthomonas vesicatoria ATCC 35937 LMG911	WP_042828366.1	efflux RND transporter permease subunit [Xanthomonas vesicatoria]	3.9e-209	cusA	Cus
COG3696	Xanthomonas vesicatoria ATCC 35937 LMG911	WP_058562318.1	efflux RND transporter permease subunit [Xanthomonas vesicatoria]	1.1e-184	cusA	Cus
COG3696	Xanthomonas vesicatoria ATCC 35937 LMG911	WP_005987930.1	MMPL family transporter [Xanthomonas vesicatoria]	7.9e-172	cusA	Cus
COG3696	Xanthomonas vesicatoria ATCC 35937 LMG911	WP_005987928.1	efflux RND transporter permease subunit [Xanthomonas vesicatoria]	8.4e-170	cusA	Cus
COG3696	Xanthomonas vesicatoria ATCC 35937 LMG911	WP_005988369.1	multidrug efflux RND transporter permease subunit [Xanthomonas vesicatoria]	1.8e-169	cusA	Cus
COG3696	Xanthomonas vesicatoria ATCC 35937 LMG911	WP_005997967.1	multidrug efflux RND transporter permease subunit [Xanthomonas vesicatoria]	1.4e-161	cusA	Cus
TIGR01845	Xanthomonas vesicatoria ATCC 35937 LMG911	WP_042827600.1	efflux transporter outer membrane subunit [Xanthomonas vesicatoria]	1.4e-154	cusC	Cus
COG3696	Xanthomonas vesicatoria ATCC 35937 LMG911	WP_058564074.1	efflux RND transporter permease subunit [Xanthomonas vesicatoria]	2.3e-153	cusA	Cus
COG3696	Xanthomonas vesicatoria ATCC 35937 LMG911	WP_058563968.1	efflux RND transporter permease subunit [Xanthomonas vesicatoria]	3.2e-150	cusA	Cus
COG3696	Xanthomonas vesicatoria ATCC 35937 LMG911	WP_005998119.1	efflux RND transporter permease subunit [Xanthomonas vesicatoria]	1.6e-137	cusA	Cus
TIGR01845	Xanthomonas vesicatoria ATCC 35937 LMG911	WP_042828450.1	AdeC/AdeK/OprM family multidrug efflux complex outer membrane factor [Xanthomonas vesicatoria]	8.2e-126	cusC	Cus
TIGR01845	Xanthomonas vesicatoria ATCC 35937 LMG911	WP_039428983.1	efflux transporter outer membrane subunit [Xanthomonas vesicatoria]	6.4e-107	cusC	Cus
TIGR01845	Xanthomonas vesicatoria ATCC 35937 LMG911	WP_074059406.1	efflux transporter outer membrane subunit [Xanthomonas vesicatoria]	2e-92	cusC	Cus
TIGR01845	Xanthomonas vesicatoria ATCC 35937 LMG911	WP_058564033.1	efflux transporter outer membrane subunit [Xanthomonas vesicatoria]	1.3e-87	cusC	Cus
TIGR01845	Xanthomonas vesicatoria ATCC 35937 LMG911	WP_074052453.1	efflux transporter outer membrane subunit [Xanthomonas vesicatoria]	1.4e-84	cusC	Cus
COG0845	Xanthomonas vesicatoria ATCC 35937 LMG911	WP_005987931.1	efflux RND transporter periplasmic adaptor subunit [Xanthomonas vesicatoria]	1.2e-74	cusB	Cus
COG0845	Xanthomonas vesicatoria ATCC 35937 LMG911	WP_005988367.1	efflux RND transporter periplasmic adaptor subunit [Xanthomonas vesicatoria]	9.1e-70	cusB	Cus
COG0845	Xanthomonas vesicatoria ATCC 35937 LMG911	WP_074059491.1	efflux RND transporter periplasmic adaptor subunit [Xanthomonas vesicatoria]	1.1e-69	cusB	Cus
COG0845	Xanthomonas vesicatoria ATCC 35937 LMG911	WP_005998201.1	efflux RND transporter periplasmic adaptor subunit [Xanthomonas vesicatoria]	6.7e-65	cusB	Cus
COG0845	Xanthomonas vesicatoria ATCC 35937 LMG911	WP_042828113.1	efflux RND transporter periplasmic adaptor subunit [Xanthomonas vesicatoria]	6.9e-63	cusB	Cus
COG0845	Xanthomonas vesicatoria ATCC 35937 LMG911	WP_058563202.1	efflux RND transporter periplasmic adaptor subunit [Xanthomonas vesicatoria]	4.5e-60	cusB	Cus
COG0845	Xanthomonas vesicatoria ATCC 35937 LMG911	WP_074059550.1	efflux RND transporter periplasmic adaptor subunit [Xanthomonas vesicatoria]	1.8e-57	cusB	Cus
COG0845	Xanthomonas vesicatoria ATCC 35937 LMG911	WP_005998121.1	efflux RND transporter periplasmic adaptor subunit [Xanthomonas vesicatoria]	1.3e-54	cusB	Cus
COG0845	Xanthomonas vesicatoria ATCC 35937 LMG911	WP_005993163.1	efflux RND transporter periplasmic adaptor subunit [Xanthomonas vesicatoria]	9e-51	cusB	Cus
COG0845	Xanthomonas vesicatoria ATCC 35937 LMG911	WP_005995742.1	MULTISPECIES: efflux RND transporter periplasmic adaptor subunit [Xanthomonas]	6.5e-49	cusB	Cus
COG0845	Xanthomonas vesicatoria ATCC 35937 LMG911	WP_058562784.1	HlyD family secretion protein [Xanthomonas vesicatoria]	3.2e-43	cusB	Cus
COG0845	Xanthomonas vesicatoria ATCC 35937 LMG911	WP_074059554.1	HlyD family secretion protein [Xanthomonas vesicatoria]	1.4e-41	cusB	Cus
COG0845	Xanthomonas vesicatoria ATCC 35937 LMG911	WP_005988289.1	HlyD family efflux transporter periplasmic adaptor subunit [Xanthomonas vesicatoria]	6.2e-41	cusB	Cus
COG0845	Xanthomonas vesicatoria ATCC 35937 LMG911	WP_005989789.1	HlyD family secretion protein [Xanthomonas vesicatoria]	9.6e-41	cusB	Cus
COG0845	Xanthomonas vesicatoria ATCC 35937 LMG911	WP_005996617.1	MULTISPECIES: efflux RND transporter periplasmic adaptor subunit [Xanthomonadaceae]	1.5e-38	cusB	Cus
COG0845	Xanthomonas vesicatoria ATCC 35937 LMG911	WP_039425535.1	HlyD family efflux transporter periplasmic adaptor subunit [Xanthomonas vesicatoria]	2.9e-37	cusB	Cus
COG0845	Xanthomonas vesicatoria ATCC 35937 LMG911	WP_074059384.1	efflux RND transporter periplasmic adaptor subunit [Xanthomonas vesicatoria]	4.7e-36	cusB	Cus
TIGR01845	Xanthomonas vesicatoria ATCC 35937 LMG911	WP_005990888.1	TolC family outer membrane protein [Xanthomonas vesicatoria]	1.9e-35	cusC	Cus
TIGR01480	Xanthomonas vesicatoria ATCC 35937 LMG911	WP_005996637.1	MULTISPECIES: copper resistance system multicopper oxidase [Xanthomonas]	0	cueO/pcoA/pcoA_psy	Multisystem
TIGR01480	Xanthomonas vesicatoria ATCC 35937 LMG911	WP_005998453.1	copper resistance system multicopper oxidase [Xanthomonas vesicatoria]	2.2e-303	cueO/pcoA/pcoA_psy	Multisystem
TIGR01387	Xanthomonas vesicatoria ATCC 35937 LMG911	WP_005989364.1	response regulator transcription factor [Xanthomonas vesicatoria]	6.6e-61	cusR/pcoR/copR_psy	Multisystem
TIGR01387	Xanthomonas vesicatoria ATCC 35937 LMG911	WP_005990242.1	MULTISPECIES: response regulator transcription factor [Xanthomonas]	5.4e-57	cusR/pcoR/copR_psy	Multisystem
TIGR01386	Xanthomonas vesicatoria ATCC 35937 LMG911	WP_005989276.1	HAMP domain-containing protein [Xanthomonas vesicatoria]	1.6e-53	cusS/pcoS/copS_psy	Multisystem
TIGR01387	Xanthomonas vesicatoria ATCC 35937 LMG911	WP_005993785.1	response regulator transcription factor [Xanthomonas vesicatoria]	4.8e-52	cusR/pcoR/copR_psy	Multisystem
TIGR01387	Xanthomonas vesicatoria ATCC 35937 LMG911	WP_003490678.1	MULTISPECIES: response regulator transcription factor [Xanthomonas]	8.8e-51	cusR/pcoR/copR_psy	Multisystem
TIGR01387	Xanthomonas vesicatoria ATCC 35937 LMG911	WP_005989274.1	response regulator transcription factor [Xanthomonas vesicatoria]	1.2e-49	cusR/pcoR/copR_psy	Multisystem
TIGR01387	Xanthomonas vesicatoria ATCC 35937 LMG911	WP_005994586.1	response regulator transcription factor [Xanthomonas vesicatoria]	3.6e-48	cusR/pcoR/copR_psy	Multisystem
TIGR01386	Xanthomonas vesicatoria ATCC 35937 LMG911	WP_039422740.1	PAS domain S-box protein [Xanthomonas vesicatoria]	2.3e-46	cusS/pcoS/copS_psy	Multisystem
TIGR01386	Xanthomonas vesicatoria ATCC 35937 LMG911	WP_039421621.1	sensor histidine kinase [Xanthomonas vesicatoria]	5.4e-45	cusS/pcoS/copS_psy	Multisystem
TIGR01387	Xanthomonas vesicatoria ATCC 35937 LMG911	WP_005988723.1	response regulator transcription factor [Xanthomonas vesicatoria]	3.2e-44	cusR/pcoR/copR_psy	Multisystem
TIGR01387	Xanthomonas vesicatoria ATCC 35937 LMG911	WP_042828118.1	two-component system response regulator CreB [Xanthomonas vesicatoria]	3.7e-44	cusR/pcoR/copR_psy	Multisystem
TIGR01387	Xanthomonas vesicatoria ATCC 35937 LMG911	WP_074052817.1	response regulator transcription factor [Xanthomonas vesicatoria]	1e-43	cusR/pcoR/copR_psy	Multisystem
TIGR01387	Xanthomonas vesicatoria ATCC 35937 LMG911	WP_002806631.1	MULTISPECIES: phosphate regulon transcriptional regulatory protein PhoB [Xanthomonas]	3.9e-42	cusR/pcoR/copR_psy	Multisystem
TIGR01386	Xanthomonas vesicatoria ATCC 35937 LMG911	WP_074059439.1	phosphate regulon sensor histidine kinase PhoR [Xanthomonas vesicatoria]	8.8e-39	cusS/pcoS/copS_psy	Multisystem
TIGR01386	Xanthomonas vesicatoria ATCC 35937 LMG911	WP_005993092.1	HAMP domain-containing protein [Xanthomonas vesicatoria]	1.6e-35	cusS/pcoS/copS_psy	Multisystem
TIGR01386	Xanthomonas vesicatoria ATCC 35937 LMG911	WP_058564082.1	hybrid sensor histidine kinase/response regulator [Xanthomonas vesicatoria]	5.5e-35	cusS/pcoS/copS_psy	Multisystem
TIGR01386	Xanthomonas vesicatoria ATCC 35937 LMG911	WP_005990244.1	HAMP domain-containing histidine kinase [Xanthomonas vesicatoria]	1.9e-34	cusS/pcoS/copS_psy	Multisystem
TIGR01386	Xanthomonas vesicatoria ATCC 35937 LMG911	WP_126936602.1	hybrid sensor histidine kinase/response regulator [Xanthomonas vesicatoria]	2.3e-34	cusS/pcoS/copS_psy	Multisystem
TIGR01386	Xanthomonas vesicatoria ATCC 35937 LMG911	WP_005995421.1	PAS domain S-box protein [Xanthomonas vesicatoria]	1.7e-33	cusS/pcoS/copS_psy	Multisystem
TIGR01386	Xanthomonas vesicatoria ATCC 35937 LMG911	WP_005994155.1	response regulator [Xanthomonas vesicatoria]	2.5e-33	cusS/pcoS/copS_psy	Multisystem
TIGR01386	Xanthomonas vesicatoria ATCC 35937 LMG911	WP_074052797.1	HAMP domain-containing histidine kinase [Xanthomonas vesicatoria]	2.8e-33	cusS/pcoS/copS_psy	Multisystem
TIGR01386	Xanthomonas vesicatoria ATCC 35937 LMG911	WP_005989895.1	response regulator [Xanthomonas vesicatoria]	5.3e-33	cusS/pcoS/copS_psy	Multisystem
TIGR01386	Xanthomonas vesicatoria ATCC 35937 LMG911	WP_005990709.1	response regulator [Xanthomonas vesicatoria]	5.7e-33	cusS/pcoS/copS_psy	Multisystem
TIGR01386	Xanthomonas vesicatoria ATCC 35937 LMG911	WP_005993474.1	two-component system sensor histidine kinase CreC [Xanthomonas vesicatoria]	4.4e-32	cusS/pcoS/copS_psy	Multisystem
TIGR01386	Xanthomonas vesicatoria ATCC 35937 LMG911	WP_005988721.1	sensor histidine kinase KdpD [Xanthomonas vesicatoria]	1.3e-31	cusS/pcoS/copS_psy	Multisystem
TIGR01386	Xanthomonas vesicatoria ATCC 35937 LMG911	WP_005994432.1	hybrid sensor histidine kinase/response regulator [Xanthomonas vesicatoria]	4.8e-30	cusS/pcoS/copS_psy	Multisystem
COG3667	Xanthomonas vesicatoria ATCC 35937 LMG911	WP_005996638.1	MULTISPECIES: copper resistance protein B [Xanthomonas]	1.4e-88	pcoB/copB_psy	Pco/Cop
COG3667	Xanthomonas vesicatoria ATCC 35937 LMG911	WP_005998455.1	copper resistance protein B [Xanthomonas vesicatoria]	3e-86	pcoB/copB_psy	Pco/Cop
COG0739	Xanthomonas vesicatoria ATCC 35937 LMG911	WP_005995588.1	M23 family metallopeptidase [Xanthomonas vesicatoria]	5.1e-49	pcoG	Pco/Cop
COG0739	Xanthomonas vesicatoria ATCC 35937 LMG911	WP_039424258.1	M23 family metallopeptidase [Xanthomonas vesicatoria]	5.5e-46	pcoG	Pco/Cop
COG0739	Xanthomonas vesicatoria ATCC 35937 LMG911	WP_005997947.1	M23 family metallopeptidase [Xanthomonas vesicatoria]	7.2e-42	pcoG	Pco/Cop
COG1276	Xanthomonas vesicatoria ATCC 35937 LMG911	WP_005995728.1	MULTISPECIES: copper homeostasis membrane protein CopD [Xanthomonadaceae]	1.6e-36	pcoD/copD_psy	Pco/Cop
COG0739	Xanthomonas vesicatoria ATCC 35937 LMG911	WP_050812865.1	peptidoglycan DD-metalloendopeptidase family protein [Xanthomonas vesicatoria]	2.8e-33	pcoG	Pco/Cop
COG2217	Xanthomonas vesicatoria LM159	WP_074052272.1	MULTISPECIES: heavy metal translocating P-type ATPase [Xanthomonas]	1.6e-236	copA	Cue
COG2217	Xanthomonas vesicatoria LM159	WP_039423771.1	potassium-transporting ATPase subunit KdpB [Xanthomonas vesicatoria]	1.3e-98	copA	Cue
TIGR02044	Xanthomonas vesicatoria LM159	WP_014159616.1	MULTISPECIES: helix-turn-helix domain-containing protein [Gammaproteobacteria]	9.5e-37	cueR	Cue
COG3696	Xanthomonas vesicatoria LM159	WP_046935489.1	MULTISPECIES: efflux RND transporter permease subunit [Xanthomonas]	0	cusA	Cus
COG3696	Xanthomonas vesicatoria LM159	WP_074052286.1	CusA/CzcA family heavy metal efflux RND transporter [Xanthomonas vesicatoria]	0	cusA	Cus
COG3696	Xanthomonas vesicatoria LM159	WP_074052579.1	CusA/CzcA family heavy metal efflux RND transporter [Xanthomonas vesicatoria]	0	cusA	Cus
COG3696	Xanthomonas vesicatoria LM159	WP_039424156.1	efflux RND transporter permease subunit [Xanthomonas vesicatoria]	8.9e-209	cusA	Cus
COG3696	Xanthomonas vesicatoria LM159	WP_039422481.1	efflux RND transporter permease subunit [Xanthomonas vesicatoria]	1.5e-184	cusA	Cus
COG3696	Xanthomonas vesicatoria LM159	WP_039425946.1	MMPL family transporter [Xanthomonas vesicatoria]	1.1e-171	cusA	Cus
COG3696	Xanthomonas vesicatoria LM159	WP_005987928.1	efflux RND transporter permease subunit [Xanthomonas vesicatoria]	8.4e-170	cusA	Cus
COG3696	Xanthomonas vesicatoria LM159	WP_005988369.1	multidrug efflux RND transporter permease subunit [Xanthomonas vesicatoria]	1.8e-169	cusA	Cus
COG3696	Xanthomonas vesicatoria LM159	WP_005997967.1	multidrug efflux RND transporter permease subunit [Xanthomonas vesicatoria]	1.4e-161	cusA	Cus
TIGR01845	Xanthomonas vesicatoria LM159	WP_039423835.1	efflux transporter outer membrane subunit [Xanthomonas vesicatoria]	2.1e-153	cusC	Cus
COG3696	Xanthomonas vesicatoria LM159	WP_039421034.1	efflux RND transporter permease subunit [Xanthomonas vesicatoria]	2.8e-153	cusA	Cus
COG3696	Xanthomonas vesicatoria LM159	WP_039424158.1	efflux RND transporter permease subunit [Xanthomonas vesicatoria]	1.1e-149	cusA	Cus
COG3696	Xanthomonas vesicatoria LM159	WP_039424212.1	efflux RND transporter permease subunit [Xanthomonas vesicatoria]	5.4e-137	cusA	Cus
TIGR01845	Xanthomonas vesicatoria LM159	WP_039428156.1	AdeC/AdeK/OprM family multidrug efflux complex outer membrane factor [Xanthomonas vesicatoria]	9.4e-127	cusC	Cus
TIGR01845	Xanthomonas vesicatoria LM159	WP_039428983.1	efflux transporter outer membrane subunit [Xanthomonas vesicatoria]	6.4e-107	cusC	Cus
TIGR01845	Xanthomonas vesicatoria LM159	WP_039424221.1	efflux transporter outer membrane subunit [Xanthomonas vesicatoria]	2e-93	cusC	Cus
TIGR01845	Xanthomonas vesicatoria LM159	WP_039425843.1	efflux transporter outer membrane subunit [Xanthomonas vesicatoria]	1.7e-89	cusC	Cus
TIGR01845	Xanthomonas vesicatoria LM159	WP_074052453.1	efflux transporter outer membrane subunit [Xanthomonas vesicatoria]	1.4e-84	cusC	Cus
COG0845	Xanthomonas vesicatoria LM159	WP_039425948.1	efflux RND transporter periplasmic adaptor subunit [Xanthomonas vesicatoria]	6.2e-75	cusB	Cus
COG0845	Xanthomonas vesicatoria LM159	WP_126936853.1	efflux RND transporter periplasmic adaptor subunit [Xanthomonas vesicatoria]	2.8e-70	cusB	Cus
COG0845	Xanthomonas vesicatoria LM159	WP_005988367.1	efflux RND transporter periplasmic adaptor subunit [Xanthomonas vesicatoria]	9.2e-70	cusB	Cus
COG0845	Xanthomonas vesicatoria LM159	WP_039422483.1	efflux RND transporter periplasmic adaptor subunit [Xanthomonas vesicatoria]	3.2e-65	cusB	Cus
COG0845	Xanthomonas vesicatoria LM159	WP_039421036.1	efflux RND transporter periplasmic adaptor subunit [Xanthomonas vesicatoria]	1.5e-64	cusB	Cus
COG0845	Xanthomonas vesicatoria LM159	WP_058563202.1	efflux RND transporter periplasmic adaptor subunit [Xanthomonas vesicatoria]	4.5e-60	cusB	Cus
COG0845	Xanthomonas vesicatoria LM159	WP_074052850.1	efflux RND transporter periplasmic adaptor subunit [Xanthomonas vesicatoria]	2.1e-57	cusB	Cus
COG0845	Xanthomonas vesicatoria LM159	WP_039424215.1	efflux RND transporter periplasmic adaptor subunit [Xanthomonas vesicatoria]	7.3e-55	cusB	Cus
COG0845	Xanthomonas vesicatoria LM159	WP_039425416.1	efflux RND transporter periplasmic adaptor subunit [Xanthomonas vesicatoria]	1.4e-50	cusB	Cus
COG0845	Xanthomonas vesicatoria LM159	WP_074052270.1	efflux RND transporter periplasmic adaptor subunit [Xanthomonas vesicatoria]	4.3e-49	cusB	Cus
COG0845	Xanthomonas vesicatoria LM159	WP_058562784.1	HlyD family secretion protein [Xanthomonas vesicatoria]	3.2e-43	cusB	Cus
COG0845	Xanthomonas vesicatoria LM159	WP_039423549.1	HlyD family secretion protein [Xanthomonas vesicatoria]	2.3e-41	cusB	Cus
COG0845	Xanthomonas vesicatoria LM159	WP_005988289.1	HlyD family efflux transporter periplasmic adaptor subunit [Xanthomonas vesicatoria]	6.2e-41	cusB	Cus
COG0845	Xanthomonas vesicatoria LM159	WP_039426464.1	HlyD family secretion protein [Xanthomonas vesicatoria]	2.7e-40	cusB	Cus
COG0845	Xanthomonas vesicatoria LM159	WP_074052287.1	efflux RND transporter periplasmic adaptor subunit [Xanthomonas vesicatoria]	4.4e-38	cusB	Cus
COG0845	Xanthomonas vesicatoria LM159	WP_039425535.1	HlyD family efflux transporter periplasmic adaptor subunit [Xanthomonas vesicatoria]	2.9e-37	cusB	Cus
COG0845	Xanthomonas vesicatoria LM159	WP_074052591.1	MULTISPECIES: efflux RND transporter periplasmic adaptor subunit [Xanthomonas]	7.7e-36	cusB	Cus
TIGR01845	Xanthomonas vesicatoria LM159	WP_005990888.1	TolC family outer membrane protein [Xanthomonas vesicatoria]	1.9e-35	cusC	Cus
TIGR01480	Xanthomonas vesicatoria LM159	WP_074052274.1	MULTISPECIES: copper resistance system multicopper oxidase [Xanthomonas]	0	cueO/pcoA/pcoA_psy	Multisystem
TIGR01480	Xanthomonas vesicatoria LM159	WP_039425667.1	copper resistance system multicopper oxidase [Xanthomonas vesicatoria]	7e-304	cueO/pcoA/pcoA_psy	Multisystem
TIGR01387	Xanthomonas vesicatoria LM159	WP_002808458.1	MULTISPECIES: response regulator transcription factor [Xanthomonas]	5.7e-61	cusR/pcoR/copR_psy	Multisystem
TIGR01387	Xanthomonas vesicatoria LM159	WP_005990242.1	MULTISPECIES: response regulator transcription factor [Xanthomonas]	5.5e-57	cusR/pcoR/copR_psy	Multisystem
TIGR01386	Xanthomonas vesicatoria LM159	WP_039424615.1	HAMP domain-containing protein [Xanthomonas vesicatoria]	7.6e-54	cusS/pcoS/copS_psy	Multisystem
TIGR01387	Xanthomonas vesicatoria LM159	WP_039421620.1	response regulator transcription factor [Xanthomonas vesicatoria]	3.6e-52	cusR/pcoR/copR_psy	Multisystem
TIGR01387	Xanthomonas vesicatoria LM159	WP_003490678.1	MULTISPECIES: response regulator transcription factor [Xanthomonas]	8.9e-51	cusR/pcoR/copR_psy	Multisystem
TIGR01387	Xanthomonas vesicatoria LM159	WP_005989274.1	response regulator transcription factor [Xanthomonas vesicatoria]	1.2e-49	cusR/pcoR/copR_psy	Multisystem
TIGR01387	Xanthomonas vesicatoria LM159	WP_005994586.1	response regulator transcription factor [Xanthomonas vesicatoria]	3.7e-48	cusR/pcoR/copR_psy	Multisystem
TIGR01386	Xanthomonas vesicatoria LM159	WP_039422740.1	PAS domain S-box protein [Xanthomonas vesicatoria]	2.3e-46	cusS/pcoS/copS_psy	Multisystem
TIGR01386	Xanthomonas vesicatoria LM159	WP_039421621.1	sensor histidine kinase [Xanthomonas vesicatoria]	5.4e-45	cusS/pcoS/copS_psy	Multisystem
TIGR01387	Xanthomonas vesicatoria LM159	WP_039421069.1	two-component system response regulator CreB [Xanthomonas vesicatoria]	2e-44	cusR/pcoR/copR_psy	Multisystem
TIGR01387	Xanthomonas vesicatoria LM159	WP_005988723.1	response regulator transcription factor [Xanthomonas vesicatoria]	3.2e-44	cusR/pcoR/copR_psy	Multisystem
TIGR01387	Xanthomonas vesicatoria LM159	WP_074052817.1	response regulator transcription factor [Xanthomonas vesicatoria]	1e-43	cusR/pcoR/copR_psy	Multisystem
TIGR01387	Xanthomonas vesicatoria LM159	WP_002806631.1	MULTISPECIES: phosphate regulon transcriptional regulatory protein PhoB [Xanthomonas]	4e-42	cusR/pcoR/copR_psy	Multisystem
TIGR01386	Xanthomonas vesicatoria LM159	WP_074052663.1	phosphate regulon sensor histidine kinase PhoR [Xanthomonas vesicatoria]	8.8e-39	cusS/pcoS/copS_psy	Multisystem
TIGR01386	Xanthomonas vesicatoria LM159	WP_039419906.1	HAMP domain-containing protein [Xanthomonas vesicatoria]	1.6e-35	cusS/pcoS/copS_psy	Multisystem
TIGR01386	Xanthomonas vesicatoria LM159	WP_039420748.1	hybrid sensor histidine kinase/response regulator [Xanthomonas vesicatoria]	5.5e-35	cusS/pcoS/copS_psy	Multisystem
TIGR01386	Xanthomonas vesicatoria LM159	WP_005990244.1	HAMP domain-containing histidine kinase [Xanthomonas vesicatoria]	1.9e-34	cusS/pcoS/copS_psy	Multisystem
TIGR01386	Xanthomonas vesicatoria LM159	WP_039420764.1	hybrid sensor histidine kinase/response regulator [Xanthomonas vesicatoria]	2.3e-34	cusS/pcoS/copS_psy	Multisystem
TIGR01386	Xanthomonas vesicatoria LM159	WP_039420869.1	response regulator [Xanthomonas vesicatoria]	2.2e-33	cusS/pcoS/copS_psy	Multisystem
TIGR01386	Xanthomonas vesicatoria LM159	WP_039424141.1	PAS domain S-box protein [Xanthomonas vesicatoria]	2.5e-33	cusS/pcoS/copS_psy	Multisystem
TIGR01386	Xanthomonas vesicatoria LM159	WP_074052797.1	HAMP domain-containing histidine kinase [Xanthomonas vesicatoria]	2.8e-33	cusS/pcoS/copS_psy	Multisystem
TIGR01386	Xanthomonas vesicatoria LM159	WP_039420135.1	response regulator [Xanthomonas vesicatoria]	4.4e-33	cusS/pcoS/copS_psy	Multisystem
TIGR01386	Xanthomonas vesicatoria LM159	WP_005990709.1	response regulator [Xanthomonas vesicatoria]	5.8e-33	cusS/pcoS/copS_psy	Multisystem
TIGR01386	Xanthomonas vesicatoria LM159	WP_039421050.1	two-component system sensor histidine kinase CreC [Xanthomonas vesicatoria]	1.1e-32	cusS/pcoS/copS_psy	Multisystem
TIGR01386	Xanthomonas vesicatoria LM159	WP_074052653.1	sensor histidine kinase KdpD [Xanthomonas vesicatoria]	1.1e-31	cusS/pcoS/copS_psy	Multisystem
TIGR01387	Xanthomonas vesicatoria LM159	WP_005989910.1	response regulator [Xanthomonas vesicatoria]	8.5e-31	cusR/pcoR/copR_psy	Multisystem
TIGR01386	Xanthomonas vesicatoria LM159	WP_005994432.1	hybrid sensor histidine kinase/response regulator [Xanthomonas vesicatoria]	4.8e-30	cusS/pcoS/copS_psy	Multisystem
COG3667	Xanthomonas vesicatoria LM159	WP_005996638.1	MULTISPECIES: copper resistance protein B [Xanthomonas]	1.4e-88	pcoB/copB_psy	Pco/Cop
COG3667	Xanthomonas vesicatoria LM159	WP_039425669.1	copper resistance protein B [Xanthomonas vesicatoria]	3.4e-87	pcoB/copB_psy	Pco/Cop
COG0739	Xanthomonas vesicatoria LM159	WP_039423606.1	M23 family metallopeptidase [Xanthomonas vesicatoria]	4.3e-49	pcoG	Pco/Cop
COG0739	Xanthomonas vesicatoria LM159	WP_039424258.1	M23 family metallopeptidase [Xanthomonas vesicatoria]	5.6e-46	pcoG	Pco/Cop
COG0739	Xanthomonas vesicatoria LM159	WP_005997947.1	M23 family metallopeptidase [Xanthomonas vesicatoria]	7.2e-42	pcoG	Pco/Cop
COG1276	Xanthomonas vesicatoria LM159	WP_074052273.1	copper homeostasis membrane protein CopD [Xanthomonas vesicatoria]	8.8e-37	pcoD/copD_psy	Pco/Cop
COG0739	Xanthomonas vesicatoria LM159	WP_052318657.1	peptidoglycan DD-metalloendopeptidase family protein [Xanthomonas vesicatoria]	6.6e-33	pcoG	Pco/Cop
COG0739	Xanthomonas vesicatoria LM159	WP_126936842.1	M23 family metallopeptidase [Xanthomonas vesicatoria]	8.1e-30	pcoG	Pco/Cop
