# Supplementary material for: Enhanced copper-resistance gene repertoire in Alteromonas macleodii strains isolated from copper-treated marine coatings
Source: PLoS One. 2021 Sep 28;16(9):e0257800. doi: 10.1371/journal.pone.0257800 (PMC8478169; doi:10.1371/journal.pone.0257800)
Supplement: S5 Table — (XLSX) [file pone.0257800.s014.xlsx]

## Sheet: TableS5.CUWK_all
id	description, accession no., and genome coordinates	e.value	gene	system
COG2217	| copper-translocating P-type ATPase | Amac_CUKW_04348 | 44021-46370 : 1	7.1e-218	copA	Cue
COG2217	| copper-translocating P-type ATPase | Amac_CUKW_04384 | 79161-81405 : 1	2.2e-216	copA	Cue
COG2217	| heavy metal translocating P-type ATPase | Amac_CUKW_02050 | 2353490-2355923 : 1	9.1e-169	copA	Cue
TIGR02044	| Hg(II)-responsive transcriptional regulator | Amac_CUKW_04413 | 104798-105197 : 1	2.3e-30	cueR	Cue
TIGR02044	| Cd(II)/Pb(II)-responsive transcriptional regulator | Amac_CUKW_04402 | 94336-94726 : -1	4.6e-30	cueR	Cue
TIGR02044	| Hg(II)-responsive transcriptional regulator | Amac_CUKW_01888 | 2145886-2146279 : -1	2.6e-28	cueR	Cue
TIGR02044	| Hg(II)-responsive transcriptional regulator | Amac_CUKW_04447 | 142061-142454 : 1	2.6e-28	cueR	Cue
TIGR02044	| MerR family transcriptional regulator | Amac_CUKW_02480 | 2814181-2814601 : 1	5.4e-21	cueR	Cue
TIGR02044	| MerR family transcriptional regulator | Amac_CUKW_04347 | 43586-43997 : 1	1.2e-18	cueR	Cue
TIGR02044	| MerR family transcriptional regulator | Amac_CUKW_04383 | 78651-79086 : 1	1.6e-17	cueR	Cue
TIGR02044	| redox-sensitive transcriptional activator SoxR | Amac_CUKW_02816 | 3187323-3187800 : -1	2.1e-17	cueR	Cue
TIGR02044	| MerR family transcriptional regulator | Amac_CUKW_01596 | 1810102-1810510 : -1	2.3e-16	cueR	Cue
COG2217	| phosphoserine phosphatase SerB | Amac_CUKW_02617 | 2968422-2969436 : -1	7.1e-05	copA	Cue
COG3696	| CusA/CzcA family heavy metal efflux RND transporter | Amac_CUKW_01881 | 2136861-2140056 :	0	cusA	Cus
COG3696	| CusA/CzcA family heavy metal efflux RND transporter | Amac_CUKW_02975 | 3382332-3385608 :	0	cusA	Cus
COG3696	| CusA/CzcA family heavy metal efflux RND transporter | Amac_CUKW_04315 | 15594-18732 : 1	0	cusA	Cus
COG3696	| CusA/CzcA family heavy metal efflux RND transporter | Amac_CUKW_04364 | 59254-62362 : 1	0	cusA	Cus
COG3696	| CusA/CzcA family heavy metal efflux RND transporter | Amac_CUKW_04407 | 98207-101318 : 1	0	cusA	Cus
COG3696	| CusA/CzcA family heavy metal efflux RND transporter | Amac_CUKW_04454 | 148284-151479 : -1	0	cusA	Cus
COG3696	| CusA/CzcA family heavy metal efflux RND transporter | Amac_CUKW_00255 | 281536-283846 : -1	2.9e-280	cusA	Cus
COG3696	| efflux RND transporter permease subunit | Amac_CUKW_02257 | 2551654-2555038 : 1	1.1e-212	cusA	Cus
COG3696	| AcrB/AcrD/AcrF family protein | Amac_CUKW_00632 | 703723-706831 : 1	6e-187	cusA	Cus
COG3696	| hydrophobe/amphiphile efflux-1 family RND transporter | Amac_CUKW_02923 | 3320333-3323456	1.4e-166	cusA	Cus
COG3696	| AcrB/AcrD/AcrF family protein | Amac_CUKW_01229 | 1410883-1414000 : -1	2.3e-163	cusA	Cus
COG3696	| multidrug efflux RND transporter permease subunit | Amac_CUKW_00129 | 140249-143348 : 1	4.5e-161	cusA	Cus
COG3696	| AcrB/AcrD/AcrF family protein | Amac_CUKW_03746 | 4274191-4277377 : -1	1.4e-158	cusA	Cus
COG3696	| AcrB/AcrD/AcrF family protein | Amac_CUKW_02258 | 2555034-2558214 : 1	1.5e-155	cusA	Cus
COG3696	| AcrB/AcrD/AcrF family protein | Amac_CUKW_01289 | 1470027-1473069 : -1	9e-145	cusA	Cus
COG3696	| AcrB/AcrD/AcrF family protein | Amac_CUKW_01488 | 1677432-1680480 : -1	5.9e-142	cusA	Cus
COG3696	| AcrB/AcrD/AcrF family protein | Amac_CUKW_02238 | 2531383-2534518 : -1	6e-130	cusA	Cus
COG3696	| AcrB/AcrD/AcrF family protein | Amac_CUKW_00350 | 399015-402162 : 1	1.6e-125	cusA	Cus
COG3696	| AcrB/AcrD/AcrF family protein | Amac_CUKW_01294 | 1478249-1481429 : -1	2.4e-122	cusA	Cus
COG3696	| AcrB/AcrD/AcrF family protein | Amac_CUKW_03262 | 3706923-3708906 : -1	1.2e-108	cusA	Cus
COG3696	| CusA/CzcA family heavy metal efflux RND transporter | Amac_CUKW_00254 | 280700-281435 : -1	1.9e-96	cusA	Cus
COG3696	| hydrophobe/amphiphile efflux-1 family RND transporter | Amac_CUKW_00779 | 877436-878786 :	2.9e-78	cusA	Cus
COG3696	| AcrB/AcrD/AcrF family protein | Amac_CUKW_03263 | 3708911-3710102 : -1	2.5e-75	cusA	Cus
TIGR01845	| TolC family protein | Amac_CUKW_00539 | 591096-592539 : 1	9.2e-74	cusC	Cus
COG3696	| hydrophobe/amphiphile efflux-1 family RND transporter | Amac_CUKW_00780 | 878785-880621 :	1.4e-73	cusA	Cus
TIGR01845	| RND transporter | Amac_CUKW_00781 | 880610-882089 : 1	1.9e-71	cusC	Cus
COG0845	| MexH family multidrug efflux RND transporter periplasmic adaptor subunit | Amac_CUKW_00631	1.5e-68	cusB	Cus
COG0845	| efflux RND transporter periplasmic adaptor subunit | Amac_CUKW_00128 | 139082-140228 : 1	3.3e-67	cusB	Cus
COG0845	| MexE family multidrug efflux RND transporter periplasmic adaptor subunit | Amac_CUKW_02924	8e-65	cusB	Cus
COG0845	| efflux RND transporter periplasmic adaptor subunit | Amac_CUKW_02256 | 2550495-2551629 : 1	9.3e-65	cusB	Cus
COG0845	| efflux RND transporter periplasmic adaptor subunit | Amac_CUKW_02976 | 3385600-3387364 : -	4e-60	cusB	Cus
COG3696	| AcrB/AcrD/AcrF family protein | Amac_CUKW_00542 | 595571-597206 : 1	4.3e-59	cusA	Cus
COG0845	| efflux RND transporter periplasmic adaptor subunit | Amac_CUKW_00402 | 463419-464655 : 1	3.5e-58	cusB	Cus
COG0845	| efflux RND transporter periplasmic adaptor subunit | Amac_CUKW_03261 | 3705791-3706931 : -	1.1e-57	cusB	Cus
COG0845	| efflux RND transporter periplasmic adaptor subunit | Amac_CUKW_04314 | 13579-15598 : 1	1.3e-57	cusB	Cus
TIGR01845	| TolC family protein | Amac_CUKW_00404 | 466631-468041 : 1	1.8e-56	cusC	Cus
COG3696	| AcrB/AcrD/AcrF family protein | Amac_CUKW_00541 | 593979-595554 : 1	5.3e-56	cusA	Cus
COG0845	| efflux RND transporter periplasmic adaptor subunit | Amac_CUKW_00778 | 876341-877427 : 1	1.6e-54	cusB	Cus
COG0845	| efflux RND transporter periplasmic adaptor subunit | Amac_CUKW_01230 | 1413992-1415051 : -	2.2e-53	cusB	Cus
COG0845	| efflux RND transporter periplasmic adaptor subunit | Amac_CUKW_01880 | 2135534-2136845 : 1	6.1e-51	cusB	Cus
COG0845	| efflux RND transporter periplasmic adaptor subunit | Amac_CUKW_04455 | 151495-152806 : -1	6.1e-51	cusB	Cus
COG0845	| efflux RND transporter periplasmic adaptor subunit | Amac_CUKW_02239 | 2534514-2535750 : -	3.9e-50	cusB	Cus
COG0845	| efflux RND transporter periplasmic adaptor subunit | Amac_CUKW_00349 | 397876-399016 : 1	5.7e-50	cusB	Cus
COG0845	| efflux RND transporter periplasmic adaptor subunit | Amac_CUKW_01489 | 1680483-1681617 : -	4.1e-49	cusB	Cus
COG0845	| efflux RND transporter periplasmic adaptor subunit | Amac_CUKW_03745 | 4273089-4274178 : -	4.3e-46	cusB	Cus
COG0845	| efflux RND transporter periplasmic adaptor subunit | Amac_CUKW_01290 | 1473072-1474161 : -	1.1e-45	cusB	Cus
COG0845	| efflux RND transporter periplasmic adaptor subunit | Amac_CUKW_01295 | 1481438-1482671 : -	7.7e-38	cusB	Cus
COG0845	| HlyD family type I secretion periplasmic adaptor subunit | Amac_CUKW_00954 | 1096103-10974	1.6e-37	cusB	Cus
COG0845	| heavy metal transporter | Amac_CUKW_04363 | 58057-59239 : 1	3.5e-36	cusB	Cus
COG0845	| HlyD family secretion protein | Amac_CUKW_01115 | 1268762-1269836 : -1	4e-36	cusB	Cus
COG0845	| membrane protein | Amac_CUKW_03582 | 4098272-4099526 : 1	2.2e-33	cusB	Cus
COG0845	| efflux RND transporter periplasmic adaptor subunit | Amac_CUKW_00540 | 592535-593990 : 1	6.8e-33	cusB	Cus
COG0845	| membrane protein | Amac_CUKW_03493 | 3990865-3991918 : -1	2.5e-32	cusB	Cus
COG0845	| acetyl-CoA carboxylase biotin carboxyl carrier protein subunit | Amac_CUKW_04406 | 97211-9	2.9e-31	cusB	Cus
TIGR01845	| outer membrane channel protein TolC | Amac_CUKW_00574 | 638362-639736 : -1	2.2e-29	cusC	Cus
COG0845	| secretion protein HlyD | Amac_CUKW_00256 | 283858-285097 : -1	1.1e-23	cusB	Cus
TIGR01845	| channel protein TolC | Amac_CUKW_00952 | 1091984-1093931 : 1	1.7e-21	cusC	Cus
COG3696	| protein translocase subunit SecDF | Amac_CUKW_00759 | 848992-851560 : 1	3e-17	cusA	Cus
TIGR01845	| TolC family protein | Amac_CUKW_04362 | 56774-58055 : 1	2.1e-13	cusC	Cus
TIGR01845	| TolC family protein | Amac_CUKW_00257 | 285093-286383 : -1	6.2e-08	cusC	Cus
COG3696	| RND transporter | Amac_CUKW_03805 | 4348262-4350866 : -1	1.1e-07	cusA	Cus
COG0845	| pyruvate dehydrogenase complex dihydrolipoyllysine-residue acetyltransferase | Amac_CUKW_0	4.4e-07	cusB	Cus
COG0845	| oxaloacetate decarboxylase subunit alpha | Amac_CUKW_01064 | 1213681-1215502 : 1	2.5e-06	cusB	Cus
TIGR01845	| TolC family protein | Amac_CUKW_04405 | 95877-97212 : 1	0.00013	cusC	Cus
COG3696	| protein translocase subunit SecD | Amac_CUKW_02719 | 3070593-3072438 : -1	0.00015	cusA	Cus
COG0845	| dihydrolipoyllysine-residue acetyltransferase | Amac_CUKW_01990 | 2277810-2279511 : 1	0.00021	cusB	Cus
TIGR01480	| copper resistance system multicopper oxidase | Amac_CUKW_04393 | 86554-88369 : -1	2.5e-241	cueO/pcoA/pcoA_psy	Multisystem
TIGR01386	| two-component sensor histidine kinase | Amac_CUKW_04309 | 8888-10295 : -1	2.1e-135	cusS/pcoS/copS_psy	Multisystem
TIGR01387	| DNA-binding response regulator | Amac_CUKW_04310 | 10278-10962 : -1	6.9e-102	cusR/pcoR/copR_psy	Multisystem
TIGR01387	| DNA-binding response regulator | Amac_CUKW_03047 | 3465710-3466391 : 1	3e-73	cusR/pcoR/copR_psy	Multisystem
TIGR01387	| DNA-binding response regulator | Amac_CUKW_01351 | 1533457-1534132 : -1	1.7e-56	cusR/pcoR/copR_psy	Multisystem
TIGR01387	| DNA-binding response regulator | Amac_CUKW_00713 | 803942-804608 : -1	1.1e-52	cusR/pcoR/copR_psy	Multisystem
TIGR01386	| two-component sensor histidine kinase | Amac_CUKW_00399 | 460284-461646 : 1	2.1e-50	cusS/pcoS/copS_psy	Multisystem
TIGR01387	| DNA-binding response regulator | Amac_CUKW_00398 | 459526-460285 : 1	8.9e-50	cusR/pcoR/copR_psy	Multisystem
TIGR01386	| sensor histidine kinase | Amac_CUKW_01644 | 1871164-1872736 : -1	1.9e-49	cusS/pcoS/copS_psy	Multisystem
TIGR01387	| phosphate regulon transcriptional regulatory protein PhoB | Amac_CUKW_00654 | 730816-73150	7.9e-47	cusR/pcoR/copR_psy	Multisystem
TIGR01386	| two-component sensor histidine kinase | Amac_CUKW_03227 | 3665200-3666520 : 1	1.3e-46	cusS/pcoS/copS_psy	Multisystem
TIGR01386	| hybrid sensor histidine kinase/response regulator | Amac_CUKW_03550 | 4055646-4058370 : -1	2.1e-45	cusS/pcoS/copS_psy	Multisystem
TIGR01386	| two-component sensor histidine kinase | Amac_CUKW_00712 | 802651-803941 : -1	3e-45	cusS/pcoS/copS_psy	Multisystem
TIGR01387	| DNA-binding response regulator | Amac_CUKW_01643 | 1870442-1871120 : -1	4.4e-45	cusR/pcoR/copR_psy	Multisystem
TIGR01386	| sensor histidine kinase | Amac_CUKW_03048 | 3466387-3467788 : 1	4.8e-45	cusS/pcoS/copS_psy	Multisystem
TIGR01387	| two-component system response regulator OmpR | Amac_CUKW_03914 | 4477782-4478505 : 1	7.9e-45	cusR/pcoR/copR_psy	Multisystem
TIGR01387	| DNA-binding response regulator | Amac_CUKW_02033 | 2336807-2337497 : -1	6.7e-44	cusR/pcoR/copR_psy	Multisystem
TIGR01387	| DNA-binding response regulator | Amac_CUKW_00543 | 597177-597918 : 1	1.3e-43	cusR/pcoR/copR_psy	Multisystem
TIGR01387	| DNA-binding response regulator | Amac_CUKW_03741 | 4267709-4268399 : 1	3.8e-43	cusR/pcoR/copR_psy	Multisystem
TIGR01387	| DNA-binding response regulator | Amac_CUKW_00876 | 991755-992460 : -1	4.4e-43	cusR/pcoR/copR_psy	Multisystem
TIGR01387	| DNA-binding response regulator | Amac_CUKW_00775 | 873520-874210 : 1	1e-42	cusR/pcoR/copR_psy	Multisystem
TIGR01387	| DNA-binding response regulator | Amac_CUKW_01319 | 1508237-1508933 : 1	1.3e-41	cusR/pcoR/copR_psy	Multisystem
TIGR01387	| DNA-binding response regulator | Amac_CUKW_04373 | 70254-70899 : 1	2e-41	cusR/pcoR/copR_psy	Multisystem
TIGR01386	| DNA-binding protein | Amac_CUKW_00672 | 758397-760110 : 1	2.7e-40	cusS/pcoS/copS_psy	Multisystem
TIGR01387	| two-component system response regulator ArcA | Amac_CUKW_00227 | 255599-256307 : -1	3.9e-40	cusR/pcoR/copR_psy	Multisystem
TIGR01387	| DNA-binding response regulator | Amac_CUKW_03226 | 3664529-3665195 : 1	4e-40	cusR/pcoR/copR_psy	Multisystem
TIGR01386	| two-component system sensor histidine kinase PhoR | Amac_CUKW_00655 | 731606-732908 : 1	3.9e-39	cusS/pcoS/copS_psy	Multisystem
TIGR01386	| hybrid sensor histidine kinase/response regulator | Amac_CUKW_03832 | 4377636-4379562 : -1	2.8e-37	cusS/pcoS/copS_psy	Multisystem
TIGR01386	| two-component sensor histidine kinase | Amac_CUKW_00875 | 990538-991759 : -1	3.8e-36	cusS/pcoS/copS_psy	Multisystem
TIGR01386	| hybrid sensor histidine kinase/response regulator | Amac_CUKW_00439 | 499891-502708 : 1	1.8e-34	cusS/pcoS/copS_psy	Multisystem
TIGR01386	| sensor histidine kinase | Amac_CUKW_04374 | 70882-72322 : 1	1.5e-33	cusS/pcoS/copS_psy	Multisystem
TIGR01386	| PAS domain-containing sensor histidine kinase | Amac_CUKW_00667 | 748300-751180 : -1	2.7e-33	cusS/pcoS/copS_psy	Multisystem
TIGR01386	| diguanylate cyclase | Amac_CUKW_02490 | 2823382-2827504 : -1	3.2e-33	cusS/pcoS/copS_psy	Multisystem
TIGR01386	| hybrid sensor histidine kinase/response regulator | Amac_CUKW_00764 | 858263-861143 : -1	2.4e-32	cusS/pcoS/copS_psy	Multisystem
TIGR01387	| proteobacterial dedicated sortase system response regulator | Amac_CUKW_03630 | 4144896-41	4.4e-32	cusR/pcoR/copR_psy	Multisystem
TIGR01386	| sensor histidine kinase | Amac_CUKW_01254 | 1437772-1439170 : 1	9.2e-32	cusS/pcoS/copS_psy	Multisystem
TIGR01386	| two-component sensor histidine kinase | Amac_CUKW_02032 | 2335437-2336811 : -1	3.5e-31	cusS/pcoS/copS_psy	Multisystem
TIGR01386	| two-component system sensor histidine kinase EnvZ | Amac_CUKW_03915 | 4478641-4479961 : 1	5e-31	cusS/pcoS/copS_psy	Multisystem
TIGR01386	| sensor histidine kinase | Amac_CUKW_00776 | 874193-875618 : 1	6e-31	cusS/pcoS/copS_psy	Multisystem
TIGR01386	| histidine kinase | Amac_CUKW_01692 | 1923496-1926832 : 1	9.5e-31	cusS/pcoS/copS_psy	Multisystem
TIGR01386	| two-component sensor histidine kinase | Amac_CUKW_03742 | 4268395-4269826 : 1	2.4e-30	cusS/pcoS/copS_psy	Multisystem
TIGR01386	| histidine kinase | Amac_CUKW_02883 | 3264911-3267566 : -1	6e-30	cusS/pcoS/copS_psy	Multisystem
TIGR01386	| hybrid sensor histidine kinase/response regulator | Amac_CUKW_03532 | 4031306-4033415 : -1	9.2e-30	cusS/pcoS/copS_psy	Multisystem
TIGR01386	| hybrid sensor histidine kinase/response regulator | Amac_CUKW_02879 | 3259755-3262917 : 1	1e-29	cusS/pcoS/copS_psy	Multisystem
TIGR01387	| DNA-binding response regulator | Amac_CUKW_00724 | 813117-813870 : 1	2.6e-28	cusR/pcoR/copR_psy	Multisystem
TIGR01387	| hybrid sensor histidine kinase/response regulator | Amac_CUKW_02336 | 2644453-2646538 : 1	2.6e-28	cusR/pcoR/copR_psy	Multisystem
TIGR01386	| aerobic respiration two-component sensor histidine kinase ArcB | Amac_CUKW_03087 | 3507470	7.3e-28	cusS/pcoS/copS_psy	Multisystem
TIGR01386	| histidine kinase | Amac_CUKW_01010 | 1156078-1157221 : 1	3.6e-27	cusS/pcoS/copS_psy	Multisystem
TIGR01386	| hybrid sensor histidine kinase/response regulator | Amac_CUKW_01603 | 1819511-1823294 : 1	5.1e-27	cusS/pcoS/copS_psy	Multisystem
TIGR01386	| ATPase | Amac_CUKW_03218 | 3653370-3655677 : -1	8.5e-27	cusS/pcoS/copS_psy	Multisystem
TIGR01386	| proteobacterial dedicated sortase system histidine kinase | Amac_CUKW_03631 | 4145680-4147	5.9e-25	cusS/pcoS/copS_psy	Multisystem
TIGR01386	| histidine kinase | Amac_CUKW_01280 | 1459834-1462312 : -1	1e-24	cusS/pcoS/copS_psy	Multisystem
TIGR01387	| hybrid sensor histidine kinase/response regulator | Amac_CUKW_00556 | 611140-613327 : -1	1.9e-24	cusR/pcoR/copR_psy	Multisystem
TIGR01386	| hybrid sensor histidine kinase/response regulator | Amac_CUKW_03148 | 3574321-3576994 : 1	2.1e-24	cusS/pcoS/copS_psy	Multisystem
TIGR01386	| hybrid sensor histidine kinase/response regulator | Amac_CUKW_00289 | 324947-328790 : 1	5e-24	cusS/pcoS/copS_psy	Multisystem
TIGR01386	| histidine kinase | Amac_CUKW_03566 | 4073831-4075499 : 1	1.1e-23	cusS/pcoS/copS_psy	Multisystem
TIGR01386	| histidine kinase | Amac_CUKW_01385 | 1570750-1574266 : -1	1.7e-23	cusS/pcoS/copS_psy	Multisystem
TIGR01386	| hybrid sensor histidine kinase/response regulator | Amac_CUKW_01514 | 1709317-1711321 : 1	1.2e-22	cusS/pcoS/copS_psy	Multisystem
TIGR01386	| sensor histidine kinase | Amac_CUKW_01318 | 1507234-1508233 : 1	2.2e-22	cusS/pcoS/copS_psy	Multisystem
TIGR01386	| chemotaxis protein CheY | Amac_CUKW_02397 | 2716795-2718919 : 1	2.2e-22	cusS/pcoS/copS_psy	Multisystem
TIGR01386	| hybrid sensor histidine kinase/response regulator | Amac_CUKW_00352 | 403052-406181 : -1	2.6e-22	cusS/pcoS/copS_psy	Multisystem
TIGR01386	| hybrid sensor histidine kinase/response regulator | Amac_CUKW_02915 | 3311122-3312751 : 1	6.5e-22	cusS/pcoS/copS_psy	Multisystem
TIGR01387	| two-component system response regulator | Amac_CUKW_01693 | 1926846-1927848 : 1	6.8e-21	cusR/pcoR/copR_psy	Multisystem
TIGR01387	| two-component system response regulator | Amac_CUKW_00666 | 747207-748308 : -1	2.1e-20	cusR/pcoR/copR_psy	Multisystem
TIGR01387	| diguanylate cyclase | Amac_CUKW_03083 | 3502048-3503305 : 1	4.6e-20	cusR/pcoR/copR_psy	Multisystem
TIGR01386	| two-component sensor histidine kinase | Amac_CUKW_01575 | 1786006-1787449 : -1	1.6e-19	cusS/pcoS/copS_psy	Multisystem
TIGR01386	| ATP-binding protein | Amac_CUKW_01350 | 1532129-1533461 : -1	3.5e-19	cusS/pcoS/copS_psy	Multisystem
TIGR01387	| response regulator | Amac_CUKW_00263 | 292074-292440 : 1	4e-19	cusR/pcoR/copR_psy	Multisystem
TIGR01386	| histidine kinase | Amac_CUKW_02334 | 2642484-2643999 : 1	7.7e-19	cusS/pcoS/copS_psy	Multisystem
TIGR01387	| response regulator | Amac_CUKW_01250 | 1432509-1434186 : 1	2.7e-18	cusR/pcoR/copR_psy	Multisystem
TIGR01386	| ATP-binding protein | Amac_CUKW_03755 | 4283691-4285197 : -1	6.1e-18	cusS/pcoS/copS_psy	Multisystem
TIGR01387	| two-component system response regulator GlrR | Amac_CUKW_01256 | 1439752-1441093 : 1	6.7e-18	cusR/pcoR/copR_psy	Multisystem
TIGR01386	| hybrid sensor histidine kinase/response regulator | Amac_CUKW_03288 | 3740782-3743296 : -1	7.8e-18	cusS/pcoS/copS_psy	Multisystem
TIGR01387	| response regulator | Amac_CUKW_00271 | 302001-302367 : 1	1.6e-17	cusR/pcoR/copR_psy	Multisystem
TIGR01386	| sensor histidine kinase | Amac_CUKW_00544 | 597911-599261 : 1	3.9e-16	cusS/pcoS/copS_psy	Multisystem
TIGR01386	| chemotaxis protein CheY | Amac_CUKW_03457 | 3941974-3945418 : 1	1e-15	cusS/pcoS/copS_psy	Multisystem
TIGR01387	| sigma-54-dependent Fis family transcriptional regulator | Amac_CUKW_01011 | 1157237-115857	1.6e-15	cusR/pcoR/copR_psy	Multisystem
TIGR01387	| nitrogen regulation protein NR(I) | Amac_CUKW_03138 | 3564998-3566408 : 1	2.5e-15	cusR/pcoR/copR_psy	Multisystem
TIGR01387	| chemotaxis protein CheY | Amac_CUKW_01033 | 1181033-1181405 : 1	3.9e-15	cusR/pcoR/copR_psy	Multisystem
TIGR01386	| histidine kinase | Amac_CUKW_02413 | 2741483-2742836 : 1	4.2e-15	cusS/pcoS/copS_psy	Multisystem
TIGR01386	| sensor histidine kinase | Amac_CUKW_03333 | 3801027-3802356 : 1	6.1e-15	cusS/pcoS/copS_psy	Multisystem
TIGR01387	| diguanylate cyclase response regulator | Amac_CUKW_01513 | 1708237-1709158 : 1	9.9e-15	cusR/pcoR/copR_psy	Multisystem
TIGR01387	| DNA-binding response regulator | Amac_CUKW_01958 | 2238285-2239113 : 1	1.1e-13	cusR/pcoR/copR_psy	Multisystem
TIGR01386	| nitrogen regulation protein NR(II) | Amac_CUKW_03137 | 3563923-3565009 : 1	1.4e-13	cusS/pcoS/copS_psy	Multisystem
TIGR01387	| transcriptional regulator | Amac_CUKW_03567 | 4075569-4076877 : 1	3.2e-13	cusR/pcoR/copR_psy	Multisystem
TIGR01387	| response regulator | Amac_CUKW_02946 | 3348737-3349115 : -1	4.5e-13	cusR/pcoR/copR_psy	Multisystem
TIGR01387	| response regulator | Amac_CUKW_02335 | 2643988-2644441 : 1	1e-12	cusR/pcoR/copR_psy	Multisystem
TIGR01387	| transcriptional regulator | Amac_CUKW_03564 | 4072412-4072973 : 1	1.4e-12	cusR/pcoR/copR_psy	Multisystem
TIGR01387	| response regulator | Amac_CUKW_00554 | 609089-610160 : 1	3.4e-12	cusR/pcoR/copR_psy	Multisystem
TIGR01387	| diguanylate cyclase response regulator | Amac_CUKW_03452 | 3936105-3937086 : 1	7.9e-12	cusR/pcoR/copR_psy	Multisystem
TIGR01387	| DNA-binding response regulator | Amac_CUKW_03037 | 3456298-3456943 : -1	3.9e-11	cusR/pcoR/copR_psy	Multisystem
TIGR01387	| response regulator | Amac_CUKW_02942 | 3344750-3345119 : -1	4.1e-11	cusR/pcoR/copR_psy	Multisystem
TIGR01387	| chemotaxis-specific protein-glutamate methyltransferase CheB | Amac_CUKW_02949 | 3350619-3	4.6e-11	cusR/pcoR/copR_psy	Multisystem
TIGR01387	| ATPase | Amac_CUKW_03217 | 3652847-3653432 : -1	4.6e-11	cusR/pcoR/copR_psy	Multisystem
TIGR01387	| two-component system response regulator | Amac_CUKW_01512 | 1705911-1708017 : 1	1.3e-10	cusR/pcoR/copR_psy	Multisystem
TIGR01387	| response regulator | Amac_CUKW_01967 | 2247488-2249129 : -1	1.5e-10	cusR/pcoR/copR_psy	Multisystem
TIGR01386	| sensor histidine kinase | Amac_CUKW_00653 | 728831-730508 : -1	1.8e-10	cusS/pcoS/copS_psy	Multisystem
TIGR01387	| two-component system response regulator YehT | Amac_CUKW_01117 | 1270508-1271237 : -1	3.9e-10	cusR/pcoR/copR_psy	Multisystem
TIGR01387	| response regulator | Amac_CUKW_03331 | 3800081-3800447 : 1	8.1e-10	cusR/pcoR/copR_psy	Multisystem
TIGR01387	| response regulator | Amac_CUKW_00849 | 958758-959754 : 1	1.4e-09	cusR/pcoR/copR_psy	Multisystem
TIGR01387	| DNA-binding response regulator | Amac_CUKW_03287 | 3740066-3740726 : 1	8.8e-09	cusR/pcoR/copR_psy	Multisystem
TIGR01387	| DNA-binding response regulator | Amac_CUKW_03315 | 3777631-3778288 : 1	9.2e-09	cusR/pcoR/copR_psy	Multisystem
TIGR01387	| chemotaxis response regulator protein-glutamate methylesterase | Amac_CUKW_01036 | 1184470	1.1e-08	cusR/pcoR/copR_psy	Multisystem
TIGR01387	| response regulator | Amac_CUKW_03045 | 3463102-3463501 : -1	1.2e-08	cusR/pcoR/copR_psy	Multisystem
TIGR01387	| response regulator | Amac_CUKW_03132 | 3558487-3558865 : -1	3.6e-08	cusR/pcoR/copR_psy	Multisystem
TIGR01387	| two-component system response regulator UvrY | Amac_CUKW_02092 | 2384208-2384853 : -1	4.6e-08	cusR/pcoR/copR_psy	Multisystem
TIGR01387	| DNA-binding response regulator | Amac_CUKW_01126 | 1284194-1284830 : -1	7e-08	cusR/pcoR/copR_psy	Multisystem
TIGR01387	| response regulator | Amac_CUKW_01247 | 1430792-1431593 : -1	7e-08	cusR/pcoR/copR_psy	Multisystem
TIGR01387	| response regulator | Amac_CUKW_01327 | 1515366-1516989 : -1	1.7e-07	cusR/pcoR/copR_psy	Multisystem
TIGR01387	| chemotaxis response regulator protein-glutamate methylesterase | Amac_CUKW_00278 | 311632-	2.2e-07	cusR/pcoR/copR_psy	Multisystem
TIGR01387	| sigma-54-dependent Fis family transcriptional regulator | Amac_CUKW_02332 | 2640907-264223	2.2e-07	cusR/pcoR/copR_psy	Multisystem
TIGR01387	| chemotaxis response regulator protein-glutamate methylesterase | Amac_CUKW_00269 | 299475-	1.5e-06	cusR/pcoR/copR_psy	Multisystem
TIGR01386	| GGDEF domain-containing protein | Amac_CUKW_01815 | 2070412-2072707 : 1	1.9e-06	cusS/pcoS/copS_psy	Multisystem
TIGR01386	| sensor histidine kinase | Amac_CUKW_01980 | 2262226-2262931 : -1	3.6e-06	cusS/pcoS/copS_psy	Multisystem
TIGR01386	| PEP-CTERM system histidine kinase PrsK | Amac_CUKW_02986 | 3396884-3398957 : -1	4.1e-06	cusS/pcoS/copS_psy	Multisystem
TIGR01387	| chemotaxis protein CheV | Amac_CUKW_00963 | 1104830-1105760 : 1	4.2e-06	cusR/pcoR/copR_psy	Multisystem
TIGR01387	| DNA-binding response regulator | Amac_CUKW_02857 | 3237722-3238418 : 1	4.9e-06	cusR/pcoR/copR_psy	Multisystem
TIGR01387	| DNA-binding response regulator | Amac_CUKW_03474 | 3966368-3966998 : 1	1.1e-05	cusR/pcoR/copR_psy	Multisystem
TIGR01387	| diguanylate cyclase | Amac_CUKW_00146 | 162595-163873 : -1	1.6e-05	cusR/pcoR/copR_psy	Multisystem
TIGR01387	| response regulator | Amac_CUKW_01945 | 2223125-2224661 : -1	3.3e-05	cusR/pcoR/copR_psy	Multisystem
TIGR01387	| PEP-CTERM-box response regulator transcription factor | Amac_CUKW_02985 | 3395447-3396809	4.4e-05	cusR/pcoR/copR_psy	Multisystem
TIGR01387	| response regulator | Amac_CUKW_04424 | 116441-116711 : 1	9.4e-05	cusR/pcoR/copR_psy	Multisystem
TIGR01387	| DNA-binding response regulator | Amac_CUKW_03073 | 3490267-3490888 : 1	0.00017	cusR/pcoR/copR_psy	Multisystem
TIGR01387	| DNA-binding response regulator | Amac_CUKW_01383 | 1568917-1569586 : 1	0.0002	cusR/pcoR/copR_psy	Multisystem
TIGR01387	| response regulator | Amac_CUKW_01706 | 1943503-1945189 : 1	0.0004	cusR/pcoR/copR_psy	Multisystem
TIGR01386	| hypothetical protein | Amac_CUKW_00746 | 831939-832374 : -1	0.00047	cusS/pcoS/copS_psy	Multisystem
COG3667	| copper resistance protein B | Amac_CUKW_04392 | 85798-86545 : -1	3.2e-78	pcoB/copB_psy	Pco/Cop
COG0739	| peptidase M23 | Amac_CUKW_02954 | 3358812-3359691 : -1	3.7e-43	pcoG	Pco/Cop
COG0739	| peptidase M23 | Amac_CUKW_03106 | 3530589-3531915 : 1	1.7e-40	pcoG	Pco/Cop
COG0739	| M23 family peptidase | Amac_CUKW_01953 | 2232833-2233742 : 1	3.4e-34	pcoG	Pco/Cop
COG0739	| M23 family peptidase | Amac_CUKW_03890 | 4452121-4452931 : 1	1.2e-33	pcoG	Pco/Cop
COG0739	| peptidase | Amac_CUKW_00527 | 576373-577243 : -1	2.3e-30	pcoG	Pco/Cop
TIGR02698	| transcriptional regulator | Amac_CUKW_02828 | 3200740-3201133 : 1	8.2e-30	copY_strep	Pco/Cop
COG0739	| peptidase M23 | Amac_CUKW_00410 | 471249-472413 : 1	9.7e-30	pcoG	Pco/Cop
COG1276	| copper export protein | Amac_CUKW_04378 | 74879-75773 : 1	2.8e-24	pcoD/copD_psy	Pco/Cop
COG1276	| copper-binding protein | Amac_CUKW_04318 | 19390-20305 : 1	2.4e-21	pcoD/copD_psy	Pco/Cop
COG2372	| copper resistance protein CopC | Amac_CUKW_04317 | 18989-19382 : 1	1.2e-16	pcoC/copC_psy	Pco/Cop
COG2372	| copper resistance protein CopC | Amac_CUKW_04377 | 74510-74864 : 1	6.3e-16	pcoC/copC_psy	Pco/Cop
TIGR00003	| mercuric transport protein periplasmic component | Amac_CUKW_01886 | 2145144-2145420 : -1	3.5e-13	copZ_psy	Pco/Cop
TIGR00003	| mercuric transport protein periplasmic component | Amac_CUKW_04449 | 142920-143196 : 1	3.5e-13	copZ_psy	Pco/Cop
TIGR02698	| TrmB family transcriptional regulator | Amac_CUKW_00259 | 287423-287810 : -1	1.5e-12	copY_strep	Pco/Cop
TIGR00003	| mercuric transport protein periplasmic component | Amac_CUKW_04415 | 105651-105927 : 1	2.7e-11	copZ_psy	Pco/Cop
TIGR00003	| mercury(II) reductase | Amac_CUKW_04417 | 106374-108015 : 1	1.1e-07	copZ_psy	Pco/Cop
TIGR00003	| mercury(II) reductase | Amac_CUKW_01884 | 2143037-2144675 : -1	1.3e-07	copZ_psy	Pco/Cop
TIGR00003	| mercury(II) reductase | Amac_CUKW_04451 | 143665-145303 : 1	1.3e-07	copZ_psy	Pco/Cop
TIGR02698	| hypothetical protein | Amac_CUKW_04474 | 174792-175674 : -1	3.9e-07	copY_strep	Pco/Cop
