# Supplementary material for: Enhanced copper-resistance gene repertoire in Alteromonas macleodii strains isolated from copper-treated marine coatings
Source: PLoS One. 2021 Sep 28;16(9):e0257800. doi: 10.1371/journal.pone.0257800 (PMC8478169; doi:10.1371/journal.pone.0257800)
Supplement: S6 Table — (XLSX) [file pone.0257800.s015.xlsx]

## Sheet: TableS6.KCC all
id	description, accession no., and genome coordinates	e.value	gene	system
COG2217	| copper-translocating P-type ATPase | Amac_KCCO2_04216 | 148558-150907 : 1	7.7e-218	copA	Cue
COG2217	| copper-translocating P-type ATPase | Amac_KCCO2_04253 | 183698-185942 : 1	2.4e-216	copA	Cue
COG2217	| heavy metal translocating P-type ATPase | Amac_KCCO2_02059 | 2353331-2355764 : 1	9.8e-169	copA	Cue
TIGR02044	| Hg(II)-responsive transcriptional regulator | Amac_KCCO2_04282 | 209335-209734 : 1	2.4e-30	cueR	Cue
TIGR02044	| Cd(II)/Pb(II)-responsive transcriptional regulator | Amac_KCCO2_04271 | 198873-199263 : -	4.9e-30	cueR	Cue
TIGR02044	| Hg(II)-responsive transcriptional regulator | Amac_KCCO2_01893 | 2145730-2146123 : -1	2.8e-28	cueR	Cue
TIGR02044	| Hg(II)-responsive transcriptional regulator | Amac_KCCO2_04136 | 68535-68928 : 1	2.8e-28	cueR	Cue
TIGR02044	| MerR family transcriptional regulator | Amac_KCCO2_02483 | 2809320-2809740 : 1	5.8e-21	cueR	Cue
TIGR02044	| MerR family transcriptional regulator | Amac_KCCO2_04215 | 148123-148534 : 1	1.3e-18	cueR	Cue
TIGR02044	| MerR family transcriptional regulator | Amac_KCCO2_04252 | 183188-183623 : 1	1.8e-17	cueR	Cue
TIGR02044	| redox-sensitive transcriptional activator SoxR | Amac_KCCO2_02820 | 3182463-3182940 : -1	2.2e-17	cueR	Cue
TIGR02044	| MerR family transcriptional regulator | Amac_KCCO2_01600 | 1809951-1810359 : -1	2.5e-16	cueR	Cue
COG2217	| phosphoserine phosphatase SerB | Amac_KCCO2_02621 | 2963562-2964576 : -1	7.7e-05	copA	Cue
COG3696	| CusA/CzcA family heavy metal efflux RND transporter | Amac_KCCO2_00254 | 280580-283727 :	0	cusA	Cus
COG3696	| CusA/CzcA family heavy metal efflux RND transporter | Amac_KCCO2_01886 | 2136706-2139901	0	cusA	Cus
COG3696	| CusA/CzcA family heavy metal efflux RND transporter | Amac_KCCO2_02978 | 3377472-3380748	0	cusA	Cus
COG3696	| CusA/CzcA family heavy metal efflux RND transporter | Amac_KCCO2_04143 | 74758-77953 : -1	0	cusA	Cus
COG3696	| CusA/CzcA family heavy metal efflux RND transporter | Amac_KCCO2_04183 | 120132-123270 :	0	cusA	Cus
COG3696	| CusA/CzcA family heavy metal efflux RND transporter | Amac_KCCO2_04232 | 163791-166899 :	0	cusA	Cus
COG3696	| CusA/CzcA family heavy metal efflux RND transporter | Amac_KCCO2_04276 | 202744-205855 :	0	cusA	Cus
COG3696	| efflux RND transporter permease subunit | Amac_KCCO2_02260 | 2546794-2550178 : 1	1.2e-212	cusA	Cus
COG3696	| AcrB/AcrD/AcrF family protein | Amac_KCCO2_03266 | 3702061-3705241 : -1	1.7e-192	cusA	Cus
COG3696	| AcrB/AcrD/AcrF family protein | Amac_KCCO2_00633 | 703576-706684 : 1	6.5e-187	cusA	Cus
COG3696	| hydrophobe/amphiphile efflux-1 family RND transporter | Amac_KCCO2_02926 | 3315473-331859	1.5e-166	cusA	Cus
COG3696	| AcrB/AcrD/AcrF family protein | Amac_KCCO2_01233 | 1410732-1413849 : -1	2.5e-163	cusA	Cus
COG3696	| multidrug efflux RND transporter permease subunit | Amac_KCCO2_00128 | 140131-143230 : 1	4.9e-161	cusA	Cus
COG3696	| AcrB/AcrD/AcrF family protein | Amac_KCCO2_03750 | 4269328-4272514 : -1	1.5e-158	cusA	Cus
COG3696	| AcrB/AcrD/AcrF family protein | Amac_KCCO2_02261 | 2550174-2553354 : 1	1.6e-155	cusA	Cus
COG3696	| AcrB/AcrD/AcrF family protein | Amac_KCCO2_01293 | 1469875-1472917 : -1	9.7e-145	cusA	Cus
COG3696	| AcrB/AcrD/AcrF family protein | Amac_KCCO2_01492 | 1677282-1680330 : -1	6.4e-142	cusA	Cus
COG3696	| AcrB/AcrD/AcrF family protein | Amac_KCCO2_02241 | 2526524-2529659 : -1	6.5e-130	cusA	Cus
COG3696	| AcrB/AcrD/AcrF family protein | Amac_KCCO2_00350 | 398895-402042 : 1	1.7e-125	cusA	Cus
COG3696	| AcrB/AcrD/AcrF family protein | Amac_KCCO2_01298 | 1478097-1481277 : -1	2.6e-122	cusA	Cus
COG3696	| hydrophobe/amphiphile efflux-1 family RND transporter | Amac_KCCO2_00780 | 877289-878639	3.1e-78	cusA	Cus
TIGR01845	| TolC family protein | Amac_KCCO2_00540 | 590949-592392 : 1	9.9e-74	cusC	Cus
COG3696	| hydrophobe/amphiphile efflux-1 family RND transporter | Amac_KCCO2_00781 | 878638-880474	1.5e-73	cusA	Cus
TIGR01845	| RND transporter | Amac_KCCO2_00782 | 880463-881942 : 1	2e-71	cusC	Cus
COG0845	| MexH family multidrug efflux RND transporter periplasmic adaptor subunit | Amac_KCCO2_006	1.6e-68	cusB	Cus
COG0845	| efflux RND transporter periplasmic adaptor subunit | Amac_KCCO2_00127 | 138964-140110 : 1	3.5e-67	cusB	Cus
COG3696	| AcrB/AcrD/AcrF family protein | Amac_KCCO2_04683 | 117406-118906 : -1	9.8e-67	cusA	Cus
COG0845	| MexE family multidrug efflux RND transporter periplasmic adaptor subunit | Amac_KCCO2_029	8.6e-65	cusB	Cus
COG0845	| efflux RND transporter periplasmic adaptor subunit | Amac_KCCO2_02259 | 2545635-2546769 :	1e-64	cusB	Cus
COG0845	| efflux RND transporter periplasmic adaptor subunit | Amac_KCCO2_02979 | 3380740-3382504 :	4.3e-60	cusB	Cus
COG3696	| AcrB/AcrD/AcrF family protein | Amac_KCCO2_00543 | 595424-597059 : 1	4.6e-59	cusA	Cus
COG0845	| efflux RND transporter periplasmic adaptor subunit | Amac_KCCO2_00402 | 463299-464535 : 1	3.8e-58	cusB	Cus
COG0845	| efflux RND transporter periplasmic adaptor subunit | Amac_KCCO2_03265 | 3700929-3702069 :	1.2e-57	cusB	Cus
COG0845	| efflux RND transporter periplasmic adaptor subunit | Amac_KCCO2_04182 | 118117-120136 : 1	1.4e-57	cusB	Cus
TIGR01845	| TolC family protein | Amac_KCCO2_00404 | 466511-467921 : 1	1.9e-56	cusC	Cus
COG3696	| AcrB/AcrD/AcrF family protein | Amac_KCCO2_00542 | 593832-595407 : 1	5.7e-56	cusA	Cus
COG0845	| efflux RND transporter periplasmic adaptor subunit | Amac_KCCO2_00779 | 876194-877280 : 1	1.7e-54	cusB	Cus
COG0845	| efflux RND transporter periplasmic adaptor subunit | Amac_KCCO2_01234 | 1413841-1414900 :	2.4e-53	cusB	Cus
COG0845	| efflux RND transporter periplasmic adaptor subunit | Amac_KCCO2_01885 | 2135379-2136690 :	6.6e-51	cusB	Cus
COG0845	| efflux RND transporter periplasmic adaptor subunit | Amac_KCCO2_04144 | 77969-79280 : -1	6.6e-51	cusB	Cus
COG0845	| efflux RND transporter periplasmic adaptor subunit | Amac_KCCO2_02242 | 2529655-2530891 :	4.2e-50	cusB	Cus
COG0845	| efflux RND transporter periplasmic adaptor subunit | Amac_KCCO2_00349 | 397756-398896 : 1	6.2e-50	cusB	Cus
COG0845	| efflux RND transporter periplasmic adaptor subunit | Amac_KCCO2_01493 | 1680333-1681467 :	4.5e-49	cusB	Cus
COG0845	| efflux RND transporter periplasmic adaptor subunit | Amac_KCCO2_01294 | 1472920-1474009 :	1.2e-45	cusB	Cus
COG0845	| efflux RND transporter periplasmic adaptor subunit | Amac_KCCO2_01299 | 1481286-1482519 :	8.3e-38	cusB	Cus
COG0845	| HlyD family type I secretion periplasmic adaptor subunit | Amac_KCCO2_00956 | 1095954-109	1.7e-37	cusB	Cus
COG0845	| heavy metal transporter | Amac_KCCO2_04231 | 162594-163776 : 1	3.8e-36	cusB	Cus
COG0845	| HlyD family secretion protein | Amac_KCCO2_01118 | 1268614-1269688 : -1	4.3e-36	cusB	Cus
COG0845	| membrane protein | Amac_KCCO2_03586 | 4093408-4094662 : 1	2.4e-33	cusB	Cus
COG0845	| efflux RND transporter periplasmic adaptor subunit | Amac_KCCO2_00541 | 592388-593843 : 1	7.3e-33	cusB	Cus
COG0845	| membrane protein | Amac_KCCO2_03495 | 3986003-3987056 : -1	2.7e-32	cusB	Cus
COG0845	| acetyl-CoA carboxylase biotin carboxyl carrier protein subunit | Amac_KCCO2_04275 | 20174	3.1e-31	cusB	Cus
TIGR01845	| outer membrane channel protein TolC | Amac_KCCO2_00575 | 638215-639589 : -1	2.4e-29	cusC	Cus
COG0845	| efflux RND transporter periplasmic adaptor subunit | Amac_KCCO2_03748 | 4268227-4268893 :	5.7e-28	cusB	Cus
COG0845	| efflux RND transporter periplasmic adaptor subunit | Amac_KCCO2_04679 | 115586-116204 : -	1.9e-24	cusB	Cus
COG0845	| secretion protein HlyD | Amac_KCCO2_00255 | 283739-284978 : -1	1.2e-23	cusB	Cus
TIGR01845	| channel protein TolC | Amac_KCCO2_00954 | 1091835-1093782 : 1	1.8e-21	cusC	Cus
COG3696	| AcrB/AcrD/AcrF family protein | Amac_KCCO2_04709 | 141644-142670 : -1	1e-19	cusA	Cus
COG3696	| AcrB/AcrD/AcrF family protein | Amac_KCCO2_04684 | 119004-119661 : -1	3e-19	cusA	Cus
COG3696	| AcrB/AcrD/AcrF family protein | Amac_KCCO2_04681 | 116856-117204 : -1	1.2e-18	cusA	Cus
COG3696	| protein translocase subunit SecDF | Amac_KCCO2_00760 | 848845-851413 : 1	3.2e-17	cusA	Cus
COG0845	| efflux RND transporter periplasmic adaptor subunit | Amac_KCCO2_04708 | 140533-140887 : -	9.5e-17	cusB	Cus
COG0845	| efflux RND transporter periplasmic adaptor subunit | Amac_KCCO2_04680 | 116215-116674 : -	6.8e-16	cusB	Cus
COG3696	| AcrB/AcrD/AcrF family protein | Amac_KCCO2_04712 | 144006-144285 : -1	1.1e-14	cusA	Cus
TIGR01845	| TolC family protein | Amac_KCCO2_04230 | 161311-162592 : 1	2.2e-13	cusC	Cus
TIGR01845	| TolC family protein | Amac_KCCO2_00256 | 284974-286264 : -1	6.6e-08	cusC	Cus
COG3696	| RND transporter | Amac_KCCO2_03808 | 4343400-4346004 : -1	1.2e-07	cusA	Cus
COG0845	| pyruvate dehydrogenase complex dihydrolipoyllysine-residue acetyltransferase | Amac_KCCO2	4.7e-07	cusB	Cus
COG3696	| AcrB/AcrD/AcrF family protein | Amac_KCCO2_04710 | 143426-143873 : -1	2.5e-06	cusA	Cus
COG0845	| oxaloacetate decarboxylase subunit alpha | Amac_KCCO2_01067 | 1213533-1215354 : 1	2.7e-06	cusB	Cus
COG0845	| efflux RND transporter periplasmic adaptor subunit | Amac_KCCO2_03749 | 4269048-4269315 :	6.5e-06	cusB	Cus
COG0845	| efflux RND transporter periplasmic adaptor subunit | Amac_KCCO2_04707 | 140237-140516 : -	7.1e-05	cusB	Cus
TIGR01845	| TolC family protein | Amac_KCCO2_04274 | 200414-201749 : 1	0.00014	cusC	Cus
COG3696	| protein translocase subunit SecD | Amac_KCCO2_02723 | 3065733-3067578 : -1	0.00016	cusA	Cus
COG0845	| dihydrolipoyllysine-residue acetyltransferase | Amac_KCCO2_01996 | 2277653-2279354 : 1	0.00022	cusB	Cus
TIGR01480	| copper resistance system multicopper oxidase | Amac_KCCO2_04262 | 191091-192906 : -1	2.7e-241	cueO/pcoA/pcoA_psy	Multisystem
TIGR01386	| two-component sensor histidine kinase | Amac_KCCO2_04177 | 113426-114833 : -1	2.3e-135	cusS/pcoS/copS_psy	Multisystem
TIGR01387	| DNA-binding response regulator | Amac_KCCO2_04178 | 114816-115500 : -1	7.4e-102	cusR/pcoR/copR_psy	Multisystem
TIGR01387	| DNA-binding response regulator | Amac_KCCO2_03051 | 3460849-3461530 : 1	3.2e-73	cusR/pcoR/copR_psy	Multisystem
TIGR01387	| DNA-binding response regulator | Amac_KCCO2_01355 | 1533306-1533981 : -1	1.8e-56	cusR/pcoR/copR_psy	Multisystem
TIGR01387	| DNA-binding response regulator | Amac_KCCO2_00714 | 803795-804461 : -1	1.2e-52	cusR/pcoR/copR_psy	Multisystem
TIGR01386	| two-component sensor histidine kinase | Amac_KCCO2_00399 | 460164-461526 : 1	2.3e-50	cusS/pcoS/copS_psy	Multisystem
TIGR01387	| DNA-binding response regulator | Amac_KCCO2_00398 | 459406-460165 : 1	9.6e-50	cusR/pcoR/copR_psy	Multisystem
TIGR01386	| sensor histidine kinase | Amac_KCCO2_01648 | 1871013-1872585 : -1	2.1e-49	cusS/pcoS/copS_psy	Multisystem
TIGR01387	| phosphate regulon transcriptional regulatory protein PhoB | Amac_KCCO2_00655 | 730669-731	8.5e-47	cusR/pcoR/copR_psy	Multisystem
TIGR01386	| two-component sensor histidine kinase | Amac_KCCO2_03231 | 3660338-3661658 : 1	1.4e-46	cusS/pcoS/copS_psy	Multisystem
TIGR01386	| hybrid sensor histidine kinase/response regulator | Amac_KCCO2_03554 | 4050782-4053506 :	2.2e-45	cusS/pcoS/copS_psy	Multisystem
TIGR01386	| two-component sensor histidine kinase | Amac_KCCO2_00713 | 802504-803794 : -1	3.2e-45	cusS/pcoS/copS_psy	Multisystem
TIGR01387	| DNA-binding response regulator | Amac_KCCO2_01647 | 1870291-1870969 : -1	4.8e-45	cusR/pcoR/copR_psy	Multisystem
TIGR01386	| sensor histidine kinase | Amac_KCCO2_03052 | 3461526-3462927 : 1	5.2e-45	cusS/pcoS/copS_psy	Multisystem
TIGR01387	| two-component system response regulator OmpR | Amac_KCCO2_03916 | 4472928-4473651 : 1	8.6e-45	cusR/pcoR/copR_psy	Multisystem
TIGR01387	| DNA-binding response regulator | Amac_KCCO2_02042 | 2336648-2337338 : -1	7.2e-44	cusR/pcoR/copR_psy	Multisystem
TIGR01387	| DNA-binding response regulator | Amac_KCCO2_00544 | 597030-597771 : 1	1.4e-43	cusR/pcoR/copR_psy	Multisystem
TIGR01387	| DNA-binding response regulator | Amac_KCCO2_03744 | 4262847-4263537 : 1	4e-43	cusR/pcoR/copR_psy	Multisystem
TIGR01387	| DNA-binding response regulator | Amac_KCCO2_04700 | 134651-135341 : 1	4e-43	cusR/pcoR/copR_psy	Multisystem
TIGR01387	| DNA-binding response regulator | Amac_KCCO2_00878 | 991608-992313 : -1	4.7e-43	cusR/pcoR/copR_psy	Multisystem
TIGR01387	| DNA-binding response regulator | Amac_KCCO2_00776 | 873373-874063 : 1	1.1e-42	cusR/pcoR/copR_psy	Multisystem
TIGR01387	| DNA-binding response regulator | Amac_KCCO2_01323 | 1508085-1508781 : 1	1.3e-41	cusR/pcoR/copR_psy	Multisystem
TIGR01387	| DNA-binding response regulator | Amac_KCCO2_04242 | 174790-175435 : 1	2.2e-41	cusR/pcoR/copR_psy	Multisystem
TIGR01386	| DNA-binding protein | Amac_KCCO2_00673 | 758250-759963 : 1	2.9e-40	cusS/pcoS/copS_psy	Multisystem
TIGR01387	| two-component system response regulator ArcA | Amac_KCCO2_00227 | 255479-256187 : -1	4.2e-40	cusR/pcoR/copR_psy	Multisystem
TIGR01387	| DNA-binding response regulator | Amac_KCCO2_03230 | 3659667-3660333 : 1	4.3e-40	cusR/pcoR/copR_psy	Multisystem
TIGR01386	| two-component system sensor histidine kinase PhoR | Amac_KCCO2_00656 | 731459-732761 : 1	4.2e-39	cusS/pcoS/copS_psy	Multisystem
TIGR01386	| hybrid sensor histidine kinase/response regulator | Amac_KCCO2_03835 | 4372774-4374700 :	3e-37	cusS/pcoS/copS_psy	Multisystem
TIGR01386	| two-component sensor histidine kinase | Amac_KCCO2_00877 | 990391-991612 : -1	4.1e-36	cusS/pcoS/copS_psy	Multisystem
TIGR01387	| DNA-binding response regulator | Amac_KCCO2_04671 | 110339-110903 : 1	3.9e-35	cusR/pcoR/copR_psy	Multisystem
TIGR01386	| hybrid sensor histidine kinase/response regulator | Amac_KCCO2_00439 | 499770-502587 : 1	2e-34	cusS/pcoS/copS_psy	Multisystem
TIGR01386	| sensor histidine kinase | Amac_KCCO2_04243 | 175418-176858 : 1	1.7e-33	cusS/pcoS/copS_psy	Multisystem
TIGR01386	| PAS domain-containing sensor histidine kinase | Amac_KCCO2_00668 | 748153-751033 : -1	2.9e-33	cusS/pcoS/copS_psy	Multisystem
TIGR01386	| diguanylate cyclase | Amac_KCCO2_02493 | 2818521-2822643 : -1	3.4e-33	cusS/pcoS/copS_psy	Multisystem
TIGR01386	| hybrid sensor histidine kinase/response regulator | Amac_KCCO2_00765 | 858116-860996 : -1	2.6e-32	cusS/pcoS/copS_psy	Multisystem
TIGR01387	| proteobacterial dedicated sortase system response regulator | Amac_KCCO2_03634 | 4140032-	4.7e-32	cusR/pcoR/copR_psy	Multisystem
TIGR01386	| sensor histidine kinase | Amac_KCCO2_01258 | 1437621-1439019 : 1	1e-31	cusS/pcoS/copS_psy	Multisystem
TIGR01386	| two-component sensor histidine kinase | Amac_KCCO2_04673 | 111111-112329 : 1	3e-31	cusS/pcoS/copS_psy	Multisystem
TIGR01386	| two-component sensor histidine kinase | Amac_KCCO2_02041 | 2335278-2336652 : -1	3.7e-31	cusS/pcoS/copS_psy	Multisystem
TIGR01386	| two-component system sensor histidine kinase EnvZ | Amac_KCCO2_03917 | 4473787-4475107 :	5.4e-31	cusS/pcoS/copS_psy	Multisystem
TIGR01386	| sensor histidine kinase | Amac_KCCO2_00777 | 874046-875471 : 1	6.4e-31	cusS/pcoS/copS_psy	Multisystem
TIGR01386	| histidine kinase | Amac_KCCO2_01696 | 1923343-1926679 : 1	1e-30	cusS/pcoS/copS_psy	Multisystem
TIGR01386	| two-component sensor histidine kinase | Amac_KCCO2_03745 | 4263533-4264964 : 1	2.6e-30	cusS/pcoS/copS_psy	Multisystem
TIGR01386	| two-component sensor histidine kinase | Amac_KCCO2_04701 | 135337-136768 : 1	2.6e-30	cusS/pcoS/copS_psy	Multisystem
TIGR01386	| histidine kinase | Amac_KCCO2_02886 | 3260052-3262707 : -1	6.4e-30	cusS/pcoS/copS_psy	Multisystem
TIGR01386	| hybrid sensor histidine kinase/response regulator | Amac_KCCO2_03536 | 4026442-4028551 :	9.9e-30	cusS/pcoS/copS_psy	Multisystem
TIGR01386	| hybrid sensor histidine kinase/response regulator | Amac_KCCO2_02882 | 3254896-3258058 :	1.1e-29	cusS/pcoS/copS_psy	Multisystem
TIGR01387	| DNA-binding response regulator | Amac_KCCO2_00725 | 812970-813723 : 1	2.8e-28	cusR/pcoR/copR_psy	Multisystem
TIGR01387	| hybrid sensor histidine kinase/response regulator | Amac_KCCO2_02339 | 2639593-2641678 :	2.8e-28	cusR/pcoR/copR_psy	Multisystem
TIGR01386	| aerobic respiration two-component sensor histidine kinase ArcB | Amac_KCCO2_03091 | 35026	7.9e-28	cusS/pcoS/copS_psy	Multisystem
TIGR01386	| histidine kinase | Amac_KCCO2_01012 | 1155929-1157072 : 1	3.9e-27	cusS/pcoS/copS_psy	Multisystem
TIGR01386	| hybrid sensor histidine kinase/response regulator | Amac_KCCO2_01607 | 1819360-1823143 :	5.5e-27	cusS/pcoS/copS_psy	Multisystem
TIGR01386	| ATPase | Amac_KCCO2_03222 | 3648508-3650815 : -1	9.2e-27	cusS/pcoS/copS_psy	Multisystem
TIGR01386	| proteobacterial dedicated sortase system histidine kinase | Amac_KCCO2_03635 | 4140816-41	6.3e-25	cusS/pcoS/copS_psy	Multisystem
TIGR01386	| histidine kinase | Amac_KCCO2_01284 | 1459682-1462160 : -1	1.1e-24	cusS/pcoS/copS_psy	Multisystem
TIGR01387	| hybrid sensor histidine kinase/response regulator | Amac_KCCO2_00557 | 610993-613180 : -1	2e-24	cusR/pcoR/copR_psy	Multisystem
TIGR01386	| hybrid sensor histidine kinase/response regulator | Amac_KCCO2_03152 | 3569459-3572132 :	2.2e-24	cusS/pcoS/copS_psy	Multisystem
TIGR01386	| hybrid sensor histidine kinase/response regulator | Amac_KCCO2_00289 | 324827-328670 : 1	5.4e-24	cusS/pcoS/copS_psy	Multisystem
TIGR01386	| histidine kinase | Amac_KCCO2_03570 | 4068967-4070635 : 1	1.2e-23	cusS/pcoS/copS_psy	Multisystem
TIGR01386	| histidine kinase | Amac_KCCO2_01389 | 1570599-1574115 : -1	1.9e-23	cusS/pcoS/copS_psy	Multisystem
TIGR01386	| hybrid sensor histidine kinase/response regulator | Amac_KCCO2_01518 | 1709167-1711171 :	1.3e-22	cusS/pcoS/copS_psy	Multisystem
TIGR01386	| sensor histidine kinase | Amac_KCCO2_01322 | 1507082-1508081 : 1	2.4e-22	cusS/pcoS/copS_psy	Multisystem
TIGR01386	| chemotaxis protein CheY | Amac_KCCO2_02400 | 2711935-2714059 : 1	2.4e-22	cusS/pcoS/copS_psy	Multisystem
TIGR01386	| hybrid sensor histidine kinase/response regulator | Amac_KCCO2_00352 | 402932-406061 : -1	2.8e-22	cusS/pcoS/copS_psy	Multisystem
TIGR01386	| hybrid sensor histidine kinase/response regulator | Amac_KCCO2_02918 | 3306263-3307892 :	7e-22	cusS/pcoS/copS_psy	Multisystem
TIGR01386	| Sensor histidine kinase RcsC | Amac_KCCO2_04472 | 137467-139411 : -1	2.2e-21	cusS/pcoS/copS_psy	Multisystem
TIGR01387	| two-component system response regulator | Amac_KCCO2_01697 | 1926693-1927695 : 1	4.4e-21	cusR/pcoR/copR_psy	Multisystem
TIGR01387	| two-component system response regulator | Amac_KCCO2_00667 | 747060-748161 : -1	2.2e-20	cusR/pcoR/copR_psy	Multisystem
TIGR01387	| diguanylate cyclase | Amac_KCCO2_03087 | 3497186-3498443 : 1	4.9e-20	cusR/pcoR/copR_psy	Multisystem
TIGR01386	| two-component sensor histidine kinase | Amac_KCCO2_01579 | 1785854-1787297 : -1	1.7e-19	cusS/pcoS/copS_psy	Multisystem
TIGR01386	| ATP-binding protein | Amac_KCCO2_04693 | 126182-126941 : -1	2.7e-19	cusS/pcoS/copS_psy	Multisystem
TIGR01386	| ATP-binding protein | Amac_KCCO2_04720 | 150595-151354 : -1	2.7e-19	cusS/pcoS/copS_psy	Multisystem
TIGR01386	| ATP-binding protein | Amac_KCCO2_01354 | 1531978-1533310 : -1	3.8e-19	cusS/pcoS/copS_psy	Multisystem
TIGR01387	| response regulator | Amac_KCCO2_00262 | 291955-292321 : 1	4.3e-19	cusR/pcoR/copR_psy	Multisystem
TIGR01386	| histidine kinase | Amac_KCCO2_02337 | 2637624-2639139 : 1	8.3e-19	cusS/pcoS/copS_psy	Multisystem
TIGR01387	| response regulator | Amac_KCCO2_01254 | 1432358-1434035 : 1	2.9e-18	cusR/pcoR/copR_psy	Multisystem
TIGR01386	| ATP-binding protein | Amac_KCCO2_03758 | 4278829-4280335 : -1	6.6e-18	cusS/pcoS/copS_psy	Multisystem
TIGR01387	| two-component system response regulator GlrR | Amac_KCCO2_01260 | 1439601-1440942 : 1	7.3e-18	cusR/pcoR/copR_psy	Multisystem
TIGR01386	| hybrid sensor histidine kinase/response regulator | Amac_KCCO2_03291 | 3735921-3738435 :	8.4e-18	cusS/pcoS/copS_psy	Multisystem
TIGR01387	| response regulator | Amac_KCCO2_00270 | 301882-302248 : 1	1.7e-17	cusR/pcoR/copR_psy	Multisystem
TIGR01386	| ATP-binding protein | Amac_KCCO2_04095 | 25898-27680 : -1	2e-16	cusS/pcoS/copS_psy	Multisystem
TIGR01386	| sensor histidine kinase | Amac_KCCO2_00545 | 597764-599114 : 1	4.2e-16	cusS/pcoS/copS_psy	Multisystem
TIGR01386	| chemotaxis protein CheY | Amac_KCCO2_03459 | 3937112-3940556 : 1	1.1e-15	cusS/pcoS/copS_psy	Multisystem
TIGR01387	| sigma-54-dependent Fis family transcriptional regulator | Amac_KCCO2_01013 | 1157088-1158	1.7e-15	cusR/pcoR/copR_psy	Multisystem
TIGR01387	| nitrogen regulation protein NR(I) | Amac_KCCO2_03142 | 3560136-3561546 : 1	2.7e-15	cusR/pcoR/copR_psy	Multisystem
TIGR01387	| chemotaxis protein CheY | Amac_KCCO2_01036 | 1180885-1181257 : 1	4.2e-15	cusR/pcoR/copR_psy	Multisystem
TIGR01386	| histidine kinase | Amac_KCCO2_02416 | 2736623-2737976 : 1	4.5e-15	cusS/pcoS/copS_psy	Multisystem
TIGR01386	| sensor histidine kinase | Amac_KCCO2_03336 | 3796166-3797495 : 1	6.6e-15	cusS/pcoS/copS_psy	Multisystem
TIGR01387	| diguanylate cyclase response regulator | Amac_KCCO2_01517 | 1708087-1709008 : 1	1.1e-14	cusR/pcoR/copR_psy	Multisystem
TIGR01387	| DNA-binding response regulator | Amac_KCCO2_01963 | 2238130-2238958 : 1	1.2e-13	cusR/pcoR/copR_psy	Multisystem
TIGR01386	| nitrogen regulation protein NR(II) | Amac_KCCO2_03141 | 3559061-3560147 : 1	1.5e-13	cusS/pcoS/copS_psy	Multisystem
TIGR01387	| transcriptional regulator | Amac_KCCO2_03571 | 4070705-4072013 : 1	3.5e-13	cusR/pcoR/copR_psy	Multisystem
TIGR01387	| response regulator | Amac_KCCO2_02949 | 3343877-3344255 : -1	4.9e-13	cusR/pcoR/copR_psy	Multisystem
TIGR01387	| response regulator | Amac_KCCO2_02338 | 2639128-2639581 : 1	1.1e-12	cusR/pcoR/copR_psy	Multisystem
TIGR01387	| transcriptional regulator | Amac_KCCO2_03568 | 4067548-4068109 : 1	1.5e-12	cusR/pcoR/copR_psy	Multisystem
TIGR01387	| response regulator | Amac_KCCO2_00555 | 608942-610013 : 1	3.7e-12	cusR/pcoR/copR_psy	Multisystem
TIGR01387	| diguanylate cyclase response regulator | Amac_KCCO2_03454 | 3931243-3932224 : 1	8.5e-12	cusR/pcoR/copR_psy	Multisystem
TIGR01387	| DNA-binding response regulator | Amac_KCCO2_03041 | 3451437-3452082 : -1	4.2e-11	cusR/pcoR/copR_psy	Multisystem
TIGR01387	| response regulator | Amac_KCCO2_02945 | 3339890-3340259 : -1	4.4e-11	cusR/pcoR/copR_psy	Multisystem
TIGR01387	| chemotaxis-specific protein-glutamate methyltransferase CheB | Amac_KCCO2_02952 | 3345759	4.9e-11	cusR/pcoR/copR_psy	Multisystem
TIGR01387	| ATPase | Amac_KCCO2_03221 | 3647985-3648570 : -1	4.9e-11	cusR/pcoR/copR_psy	Multisystem
TIGR01387	| two-component system response regulator | Amac_KCCO2_01516 | 1705761-1707867 : 1	1.4e-10	cusR/pcoR/copR_psy	Multisystem
TIGR01387	| response regulator | Amac_KCCO2_01972 | 2247333-2248974 : -1	1.6e-10	cusR/pcoR/copR_psy	Multisystem
TIGR01386	| sensor histidine kinase | Amac_KCCO2_00654 | 728684-730361 : -1	1.9e-10	cusS/pcoS/copS_psy	Multisystem
TIGR01387	| two-component system response regulator YehT | Amac_KCCO2_01120 | 1270360-1271089 : -1	4.2e-10	cusR/pcoR/copR_psy	Multisystem
TIGR01387	| response regulator | Amac_KCCO2_03334 | 3795220-3795586 : 1	8.7e-10	cusR/pcoR/copR_psy	Multisystem
TIGR01387	| response regulator | Amac_KCCO2_00851 | 958611-959607 : 1	1.5e-09	cusR/pcoR/copR_psy	Multisystem
TIGR01387	| DNA-binding response regulator | Amac_KCCO2_03290 | 3735205-3735865 : 1	9.4e-09	cusR/pcoR/copR_psy	Multisystem
TIGR01387	| DNA-binding response regulator | Amac_KCCO2_03319 | 3772769-3773426 : 1	9.9e-09	cusR/pcoR/copR_psy	Multisystem
TIGR01387	| chemotaxis response regulator protein-glutamate methylesterase | Amac_KCCO2_01039 | 11843	1.2e-08	cusR/pcoR/copR_psy	Multisystem
TIGR01387	| response regulator | Amac_KCCO2_03049 | 3458241-3458640 : -1	1.2e-08	cusR/pcoR/copR_psy	Multisystem
TIGR01387	| response regulator | Amac_KCCO2_03136 | 3553625-3554003 : -1	3.9e-08	cusR/pcoR/copR_psy	Multisystem
TIGR01387	| two-component system response regulator UvrY | Amac_KCCO2_02093 | 2379352-2379997 : -1	4.9e-08	cusR/pcoR/copR_psy	Multisystem
TIGR01387	| response regulator | Amac_KCCO2_01251 | 1430641-1431442 : -1	7.5e-08	cusR/pcoR/copR_psy	Multisystem
TIGR01387	| DNA-binding response regulator | Amac_KCCO2_01129 | 1284045-1284681 : -1	7.6e-08	cusR/pcoR/copR_psy	Multisystem
TIGR01387	| response regulator | Amac_KCCO2_01331 | 1515214-1516837 : -1	1.9e-07	cusR/pcoR/copR_psy	Multisystem
TIGR01387	| chemotaxis response regulator protein-glutamate methylesterase | Amac_KCCO2_00278 | 31151	2.3e-07	cusR/pcoR/copR_psy	Multisystem
TIGR01387	| sigma-54-dependent Fis family transcriptional regulator | Amac_KCCO2_02335 | 2636047-2637	2.4e-07	cusR/pcoR/copR_psy	Multisystem
TIGR01387	| chemotaxis response regulator protein-glutamate methylesterase | Amac_KCCO2_00268 | 29935	1.6e-06	cusR/pcoR/copR_psy	Multisystem
TIGR01386	| GGDEF domain-containing protein | Amac_KCCO2_01819 | 2070259-2072554 : 1	2e-06	cusS/pcoS/copS_psy	Multisystem
TIGR01386	| sensor histidine kinase | Amac_KCCO2_01985 | 2262070-2262775 : -1	3.9e-06	cusS/pcoS/copS_psy	Multisystem
TIGR01386	| PEP-CTERM system histidine kinase PrsK | Amac_KCCO2_02989 | 3392024-3394097 : -1	4.4e-06	cusS/pcoS/copS_psy	Multisystem
TIGR01387	| chemotaxis protein CheV | Amac_KCCO2_00965 | 1104681-1105611 : 1	4.5e-06	cusR/pcoR/copR_psy	Multisystem
TIGR01387	| DNA-binding response regulator | Amac_KCCO2_02860 | 3232863-3233559 : 1	5.3e-06	cusR/pcoR/copR_psy	Multisystem
TIGR01387	| DNA-binding response regulator | Amac_KCCO2_03476 | 3961506-3962136 : 1	1.2e-05	cusR/pcoR/copR_psy	Multisystem
TIGR01387	| diguanylate cyclase | Amac_KCCO2_00145 | 162477-163755 : -1	1.7e-05	cusR/pcoR/copR_psy	Multisystem
TIGR01387	| response regulator | Amac_KCCO2_01950 | 2222970-2224506 : -1	3.6e-05	cusR/pcoR/copR_psy	Multisystem
TIGR01387	| PEP-CTERM-box response regulator transcription factor | Amac_KCCO2_02988 | 3390587-339194	4.7e-05	cusR/pcoR/copR_psy	Multisystem
TIGR01387	| response regulator | Amac_KCCO2_04113 | 42915-43185 : 1	0.0001	cusR/pcoR/copR_psy	Multisystem
TIGR01387	| DNA-binding response regulator | Amac_KCCO2_03077 | 3485405-3486026 : 1	0.00018	cusR/pcoR/copR_psy	Multisystem
TIGR01387	| DNA-binding response regulator | Amac_KCCO2_01387 | 1568766-1569435 : 1	0.00021	cusR/pcoR/copR_psy	Multisystem
TIGR01387	| response regulator | Amac_KCCO2_01710 | 1943350-1945036 : 1	0.00043	cusR/pcoR/copR_psy	Multisystem
TIGR01386	| hypothetical protein | Amac_KCCO2_00747 | 831792-832227 : -1	0.00051	cusS/pcoS/copS_psy	Multisystem
COG3667	| copper resistance protein B | Amac_KCCO2_04261 | 190335-191082 : -1	3.4e-78	pcoB/copB_psy	Pco/Cop
COG0739	| peptidase M23 | Amac_KCCO2_02957 | 3353952-3354831 : -1	4e-43	pcoG	Pco/Cop
COG0739	| peptidase M23 | Amac_KCCO2_03110 | 3525727-3527053 : 1	1.9e-40	pcoG	Pco/Cop
COG0739	| M23 family peptidase | Amac_KCCO2_01958 | 2232678-2233587 : 1	3.6e-34	pcoG	Pco/Cop
COG0739	| M23 family peptidase | Amac_KCCO2_03892 | 4447260-4448070 : 1	1.3e-33	pcoG	Pco/Cop
COG0739	| peptidase | Amac_KCCO2_00528 | 576227-577097 : -1	2.4e-30	pcoG	Pco/Cop
TIGR02698	| transcriptional regulator | Amac_KCCO2_02832 | 3195880-3196273 : 1	8.8e-30	copY_strep	Pco/Cop
COG0739	| peptidase M23 | Amac_KCCO2_00410 | 471129-472293 : 1	1e-29	pcoG	Pco/Cop
COG1276	| copper export protein | Amac_KCCO2_04247 | 179415-180309 : 1	3e-24	pcoD/copD_psy	Pco/Cop
COG1276	| copper-binding protein | Amac_KCCO2_04186 | 123928-124843 : 1	2.5e-21	pcoD/copD_psy	Pco/Cop
COG2372	| copper resistance protein CopC | Amac_KCCO2_04185 | 123527-123920 : 1	1.2e-16	pcoC/copC_psy	Pco/Cop
COG2372	| copper resistance protein CopC | Amac_KCCO2_04246 | 179046-179400 : 1	6.7e-16	pcoC/copC_psy	Pco/Cop
TIGR00003	| mercuric transport protein periplasmic component | Amac_KCCO2_01891 | 2144988-2145264 : -	3.8e-13	copZ_psy	Pco/Cop
TIGR00003	| mercuric transport protein periplasmic component | Amac_KCCO2_04138 | 69394-69670 : 1	3.8e-13	copZ_psy	Pco/Cop
TIGR02698	| TrmB family transcriptional regulator | Amac_KCCO2_00258 | 287304-287691 : -1	1.6e-12	copY_strep	Pco/Cop
TIGR00003	| mercuric transport protein periplasmic component | Amac_KCCO2_04284 | 210188-210464 : 1	2.9e-11	copZ_psy	Pco/Cop
TIGR00003	| mercury(II) reductase | Amac_KCCO2_04286 | 210911-212552 : 1	1.2e-07	copZ_psy	Pco/Cop
TIGR00003	| mercury(II) reductase | Amac_KCCO2_01889 | 2142881-2144519 : -1	1.4e-07	copZ_psy	Pco/Cop
TIGR00003	| mercury(II) reductase | Amac_KCCO2_04140 | 70139-71777 : 1	1.4e-07	copZ_psy	Pco/Cop
TIGR02698	| hypothetical protein | Amac_KCCO2_04164 | 101267-102149 : -1	4.2e-07	copY_strep	Pco/Cop
