# Supplementary material for: Enhanced copper-resistance gene repertoire in Alteromonas macleodii strains isolated from copper-treated marine coatings
Source: PLoS One. 2021 Sep 28;16(9):e0257800. doi: 10.1371/journal.pone.0257800 (PMC8478169; doi:10.1371/journal.pone.0257800)
Supplement: S7 Table — The copA cluster is bolded. (XLSX) [file pone.0257800.s016.xlsx]

## Sheet: TableS7.CUKW_plasmidGI
Locus	Product
Amac_CUKW_04340	hypothetical protein
Amac_CUKW_04341	HypC/HybG/HupF family hydrogenase formation chaperone
Amac_CUKW_04342	hydrogenase assembly protein HupF
Amac_CUKW_04343	hydrogenase accessory protein HypB
Amac_CUKW_04344	hydrogenase formation protein HypD
Amac_CUKW_04345	carbamoyltransferase HypF
Amac_CUKW_04346	hydrogenase expression/formation protein HypE
Amac_CUKW_04347	MerR family transcriptional regulator
Amac_CUKW_04348	copper-translocating P-type ATPase
Amac_CUKW_04349	cupredoxin domain-containing protein
Amac_CUKW_04350	hypothetical protein
Amac_CUKW_04351	isoprenylcysteine carboxylmethyltransferase family protein
Amac_CUKW_04352	hypothetical protein
Amac_CUKW_04353	cation transporter
Amac_CUKW_04354	hypothetical protein
Amac_CUKW_04355	transposase
Amac_CUKW_04356	IS481 family transposase
Amac_CUKW_04357	IS481 family transposase
Amac_CUKW_04358	hypothetical protein
Amac_CUKW_04359	hypothetical protein
Amac_CUKW_04360	hypothetical protein
Amac_CUKW_04361	hypothetical protein
Amac_CUKW_04362	TolC family protein
Amac_CUKW_04363	heavy metal transporter
