# Supplementary material for: Enhanced copper-resistance gene repertoire in Alteromonas macleodii strains isolated from copper-treated marine coatings
Source: PLoS One. 2021 Sep 28;16(9):e0257800. doi: 10.1371/journal.pone.0257800 (PMC8478169; doi:10.1371/journal.pone.0257800)
Supplement: S8 Table — (XLSX) [file pone.0257800.s017.xlsx]

## Sheet: TableS8.CUKW Genomic islands
GI#	Island start	Island end	Length	Locus	Gene start	Gene end	Strand	Product
1	262501	292018	29517	Amac_CUKW_00233	262501	263568	1	adenine DNA glycosylase
1	262501	292018	29517	Amac_CUKW_00234	263628	263900	1	oxidative damage protection protein
1	262501	292018	29517	Amac_CUKW_00236	264604	265701	1	nucleoid-associated protein
1	262501	292018	29517	Amac_CUKW_00237	265694	266845	1	hypothetical protein
1	262501	292018	29517	Amac_CUKW_00238	267099	267440	1	hypothetical protein
1	262501	292018	29517	Amac_CUKW_00239	267523	268542	-1	hypothetical protein
1	262501	292018	29517	Amac_CUKW_00240	268671	269429	1	hypothetical protein
1	262501	292018	29517	Amac_CUKW_00241	269451	270200	1	NYN domain-containing protein
1	262501	292018	29517	Amac_CUKW_00242	270202	270495	-1	ribonuclease H-like protein
1	262501	292018	29517	Amac_CUKW_00243	270554	270961	-1	hypothetical protein
1	262501	292018	29517	Amac_CUKW_00244	271228	271695	-1	hypothetical protein
1	262501	292018	29517	Amac_CUKW_00245	271714	273744	-1	ATPase AAA
1	262501	292018	29517	Amac_CUKW_00246	273757	274650	-1	integrase
1	262501	292018	29517	Amac_CUKW_00247	274821	275552	-1	hypothetical protein
1	262501	292018	29517	Amac_CUKW_00248	276040	277191	1	hypothetical protein
1	262501	292018	29517	Amac_CUKW_00249	277249	278064	-1	hypothetical protein
1	262501	292018	29517	Amac_CUKW_00250	278126	278497	-1	hypothetical protein
1	262501	292018	29517	Amac_CUKW_00251	279088	279447	-1	hypothetical protein
1	262501	292018	29517	Amac_CUKW_00252	279465	279977	-1	hypothetical protein
1	262501	292018	29517	Amac_CUKW_00253	279998	280696	-1	membrane protein
1	262501	292018	29517	Amac_CUKW_00254	280701	281435	-1	CusA/CzcA family heavy metal efflux RND transporter
1	262501	292018	29517	Amac_CUKW_00255	281537	283846	-1	CusA/CzcA family heavy metal efflux RND transporter
1	262501	292018	29517	Amac_CUKW_00256	283859	285097	-1	secretion protein HlyD
1	262501	292018	29517	Amac_CUKW_00257	285094	286383	-1	TolC family protein
1	262501	292018	29517	Amac_CUKW_00258	286471	287415	-1	peptidase M56
1	262501	292018	29517	Amac_CUKW_00259	287424	287810	-1	TrmB family transcriptional regulator
1	262501	292018	29517	Amac_CUKW_00260	287955	289244	-1	integrase
1	262501	292018	29517	Amac_CUKW_00261	289707	290516	-1	HAD family hydrolase
1	262501	292018	29517	Amac_CUKW_00262	290834	292018	1	chemotaxis protein
2	544339	557934	13595	Amac_CUKW_00483	544339	544620	-1	hypothetical protein
2	544339	557934	13595	Amac_CUKW_00484	544773	545060	-1	hypothetical protein
2	544339	557934	13595	Amac_CUKW_00485	545243	545431	-1	hypothetical protein
2	544339	557934	13595	Amac_CUKW_00486	545544	546248	-1	hypothetical protein
2	544339	557934	13595	Amac_CUKW_00487	546385	546843	-1	nuclear transport factor 2 family protein
2	544339	557934	13595	Amac_CUKW_00488	546976	547323	-1	hypothetical protein
2	544339	557934	13595	Amac_CUKW_00489	547522	547764	1	type II toxin-antitoxin system ParD family antitoxin
2	544339	557934	13595	Amac_CUKW_00490	547761	548063	1	type II toxin-antitoxin system RelE/ParE family toxin
2	544339	557934	13595	Amac_CUKW_00491	548160	548450	-1	hypothetical protein
2	544339	557934	13595	Amac_CUKW_00492	548577	548990	-1	XRE family transcriptional regulator
2	544339	557934	13595	Amac_CUKW_00493	549208	549654	-1	hypothetical protein
2	544339	557934	13595	Amac_CUKW_00494	549772	550185	-1	XRE family transcriptional regulator
2	544339	557934	13595	Amac_CUKW_00495	550521	550652	1	hypothetical protein
2	544339	557934	13595	Amac_CUKW_00496	550857	551186	-1	hypothetical protein
2	544339	557934	13595	Amac_CUKW_00497	551306	551644	-1	hypothetical protein
2	544339	557934	13595	Amac_CUKW_00498	551788	552201	-1	hypothetical protein
2	544339	557934	13595	Amac_CUKW_00499	552309	552713	-1	hypothetical protein
2	544339	557934	13595	Amac_CUKW_00500	553012	553446	-1	hypothetical protein
2	544339	557934	13595	Amac_CUKW_00501	553446	553718	-1	GNAT family N-acetyltransferase
2	544339	557934	13595	Amac_CUKW_00502	553993	554328	-1	hypothetical protein
2	544339	557934	13595	Amac_CUKW_00503	554441	554845	-1	hypothetical protein
2	544339	557934	13595	Amac_CUKW_00504	554915	555391	-1	hypothetical protein
2	544339	557934	13595	Amac_CUKW_00505	556005	556283	-1	hypothetical protein
2	544339	557934	13595	Amac_CUKW_00506	556424	556642	-1	hypothetical protein
2	544339	557934	13595	Amac_CUKW_00507	557183	557473	-1	hypothetical protein
2	544339	557934	13595	Amac_CUKW_00508	557611	557934	-1	phosphotyrosine protein phosphatase
3	2087837	2120719	32882	Amac_CUKW_01830	2087837	2089948	1	polyribonucleotide nucleotidyltransferase
3	2087837	2120719	32882	Amac_CUKW_01831	2090110	2090403	1	hypothetical protein
3	2087837	2120719	32882	Amac_CUKW_01832	2090675	2091169	1	hypothetical protein
3	2087837	2120719	32882	Amac_CUKW_01833	2091187	2091810	1	Monofunctional biosynthetic peptidoglycan transglycosylase
3	2087837	2120719	32882	Amac_CUKW_01834	2091902	2092549	1	hypothetical protein
3	2087837	2120719	32882	Amac_CUKW_01835	2092665	2093495	1	hypothetical protein
3	2087837	2120719	32882	Amac_CUKW_01836	2093796	2094836	-1	IS481 family transposase
3	2087837	2120719	32882	Amac_CUKW_01837	2095584	2096033	1	acyltransferase
3	2087837	2120719	32882	Amac_CUKW_01838	2096177	2096647	1	hypothetical protein
3	2087837	2120719	32882	Amac_CUKW_01839	2096681	2097175	1	shikimate kinase
3	2087837	2120719	32882	Amac_CUKW_01840	2097326	2097649	1	hypothetical protein
3	2087837	2120719	32882	Amac_CUKW_01841	2097677	2098096	1	hypothetical protein
3	2087837	2120719	32882	Amac_CUKW_01842	2098235	2098702	1	nuclear transport factor 2 family protein
3	2087837	2120719	32882	Amac_CUKW_01843	2098851	2099318	1	hypothetical protein
3	2087837	2120719	32882	Amac_CUKW_01844	2099511	2099828	-1	plasmid maintenance protein CcdB
3	2087837	2120719	32882	Amac_CUKW_01845	2099828	2100073	-1	cytochrome c biogenesis protein CcdA
3	2087837	2120719	32882	Amac_CUKW_01846	2100216	2101193	-1	transposase
3	2087837	2120719	32882	Amac_CUKW_01847	2101543	2102778	1	hypothetical protein
3	2087837	2120719	32882	Amac_CUKW_01848	2102801	2104774	1	hypothetical protein
3	2087837	2120719	32882	Amac_CUKW_01849	2104777	2107353	1	RNA polymerase-associated protein RapA
3	2087837	2120719	32882	Amac_CUKW_01850	2107593	2107763	1	hypothetical protein
3	2087837	2120719	32882	Amac_CUKW_01851	2107834	2108622	1	PhzF family phenazine biosynthesis protein
3	2087837	2120719	32882	Amac_CUKW_01852	2108822	2109436	1	hypothetical protein
3	2087837	2120719	32882	Amac_CUKW_01853	2109511	2110176	1	hypothetical protein
3	2087837	2120719	32882	Amac_CUKW_01854	2110252	2111271	1	hypothetical protein
3	2087837	2120719	32882	Amac_CUKW_01855	2111434	2111928	1	shikimate kinase
3	2087837	2120719	32882	Amac_CUKW_01856	2111971	2112438	1	nuclear transport factor 2 family protein
3	2087837	2120719	32882	Amac_CUKW_01857	2112545	2113576	1	serine hydrolase
3	2087837	2120719	32882	Amac_CUKW_01858	2113754	2114074	1	hypothetical protein
3	2087837	2120719	32882	Amac_CUKW_01859	2114109	2114513	1	hypothetical protein
3	2087837	2120719	32882	Amac_CUKW_01860	2114528	2114752	1	hypothetical protein
3	2087837	2120719	32882	Amac_CUKW_01861	2114774	2115031	1	hypothetical protein
3	2087837	2120719	32882	Amac_CUKW_01862	2115078	2115623	1	hypothetical protein
3	2087837	2120719	32882	Amac_CUKW_01863	2115702	2116748	1	hypothetical protein
3	2087837	2120719	32882	Amac_CUKW_01864	2116849	2117562	1	hypothetical protein
3	2087837	2120719	32882	Amac_CUKW_01865	2117830	2119545	1	MFS transporter
3	2087837	2120719	32882	Amac_CUKW_01866	2119673	2120719	1	succinylglutamate desuccinylase
4	2128423	2150681	22258	Amac_CUKW_01876	2128423	2131398	-1	transposase
4	2128423	2150681	22258	Amac_CUKW_01877	2131633	2132574	-1	recombinase
4	2128423	2150681	22258	Amac_CUKW_01878	2132751	2133701	1	chromosome partitioning protein ParA
4	2128423	2150681	22258	Amac_CUKW_01879	2134286	2135518	1	TolC family protein
4	2128423	2150681	22258	Amac_CUKW_01880	2135535	2136845	1	efflux RND transporter periplasmic adaptor subunit
4	2128423	2150681	22258	Amac_CUKW_01881	2136862	2140056	1	CusA/CzcA family heavy metal efflux RND transporter
4	2128423	2150681	22258	Amac_CUKW_01882	2140233	2141135	1	cation transporter
4	2128423	2150681	22258	Amac_CUKW_01883	2141170	2142057	1	cation transporter
4	2128423	2150681	22258	Amac_CUKW_01884	2143038	2144675	-1	mercury(II) reductase
4	2128423	2150681	22258	Amac_CUKW_01885	2144934	2145131	-1	hypothetical protein
4	2128423	2150681	22258	Amac_CUKW_01886	2145145	2145420	-1	mercuric transport protein periplasmic component
4	2128423	2150681	22258	Amac_CUKW_01887	2145455	2145802	-1	mercury transporter
4	2128423	2150681	22258	Amac_CUKW_01888	2145887	2146279	-1	Hg(II)-responsive transcriptional regulator
4	2128423	2150681	22258	Amac_CUKW_01889	2146444	2149083	1	chromosome segregation protein SMC
4	2128423	2150681	22258	Amac_CUKW_01890	2149104	2150681	1	cell division protein ZipA
5	2240407	2256300	15893	Amac_CUKW_01960	2240407	2241249	1	hypothetical protein
5	2240407	2256300	15893	Amac_CUKW_01961	2241400	2242569	-1	hypothetical protein
5	2240407	2256300	15893	Amac_CUKW_01962	2242868	2244121	1	esterase family protein
5	2240407	2256300	15893	Amac_CUKW_01963	2244218	2245258	1	IS481 family transposase
5	2240407	2256300	15893	Amac_CUKW_01964	2245649	2246047	-1	hypothetical protein
5	2240407	2256300	15893	Amac_CUKW_01965	2246037	2246609	-1	hypothetical protein
5	2240407	2256300	15893	Amac_CUKW_01966	2246924	2247469	-1	hypothetical protein
5	2240407	2256300	15893	Amac_CUKW_01967	2247489	2249129	-1	response regulator
5	2240407	2256300	15893	Amac_CUKW_01968	2249251	2249805	1	fumarate reductase
5	2240407	2256300	15893	Amac_CUKW_01969	2249955	2250950	1	rhodanese domain-containing protein
5	2240407	2256300	15893	Amac_CUKW_01970	2251009	2251251	1	EF-hand domain-containing protein
5	2240407	2256300	15893	Amac_CUKW_01971	2251641	2252594	-1	hypothetical protein
5	2240407	2256300	15893	Amac_CUKW_01972	2253130	2255046	-1	GGDEF domain-containing protein
5	2240407	2256300	15893	Amac_CUKW_01973	2255158	2256300	-1	FadR family transcriptional regulator
6	2367451	2380990	13539	Amac_CUKW_02066	2367451	2367864	1	hypothetical protein
6	2367451	2380990	13539	Amac_CUKW_02067	2368241	2368840	-1	hypothetical protein
6	2367451	2380990	13539	Amac_CUKW_02068	2369215	2369526	-1	hypothetical protein
6	2367451	2380990	13539	Amac_CUKW_02069	2369498	2369782	-1	hypothetical protein
6	2367451	2380990	13539	Amac_CUKW_02070	2369931	2370497	1	recombinase family protein
6	2367451	2380990	13539	Amac_CUKW_02071	2370494	2372143	1	IS481 family transposase
6	2367451	2380990	13539	Amac_CUKW_02072	2372133	2373104	1	ATPase AAA
6	2367451	2380990	13539	Amac_CUKW_02073	2373101	2373370	1	arylsulfatase regulator
6	2367451	2380990	13539	Amac_CUKW_02074	2373512	2374900	-1	hypothetical protein
6	2367451	2380990	13539	Amac_CUKW_02075	2375544	2375768	-1	hypothetical protein
6	2367451	2380990	13539	Amac_CUKW_02076	2375777	2376010	-1	hypothetical protein
6	2367451	2380990	13539	Amac_CUKW_02077	2376054	2376332	-1	hypothetical protein
6	2367451	2380990	13539	Amac_CUKW_02078	2376344	2376514	-1	hypothetical protein
6	2367451	2380990	13539	Amac_CUKW_02079	2376597	2376773	1	hypothetical protein
6	2367451	2380990	13539	Amac_CUKW_02080	2377095	2377499	-1	hypothetical protein
6	2367451	2380990	13539	Amac_CUKW_02081	2377565	2377981	-1	hypothetical protein
6	2367451	2380990	13539	Amac_CUKW_02082	2377990	2378217	-1	hypothetical protein
6	2367451	2380990	13539	Amac_CUKW_02083	2378218	2378421	-1	DNA-binding protein
6	2367451	2380990	13539	Amac_CUKW_02084	2378555	2378833	-1	AlpA family phage regulatory protein
6	2367451	2380990	13539	Amac_CUKW_02085	2378916	2379803	-1	hypothetical protein
6	2367451	2380990	13539	Amac_CUKW_02086	2379800	2380990	-1	integrase
7	2442824	2457444	14620	Amac_CUKW_02147	2442824	2443387	1	glycine cleavage system transcriptional repressor
7	2442824	2457444	14620	Amac_CUKW_02148	2443365	2443739	1	thioredoxin-dependent thiol peroxidase
7	2442824	2457444	14620	Amac_CUKW_02149	2443827	2445089	1	integrase
7	2442824	2457444	14620	Amac_CUKW_02150	2445086	2446903	1	site-specific integrase
7	2442824	2457444	14620	Amac_CUKW_02151	2446912	2448966	1	site-specific integrase
7	2442824	2457444	14620	Amac_CUKW_02152	2448959	2449426	1	hypothetical protein
7	2442824	2457444	14620	Amac_CUKW_02153	2449529	2449987	1	thioredoxin-dependent thiol peroxidase
7	2442824	2457444	14620	Amac_CUKW_02154	2450101	2453541	1	hypothetical protein
7	2442824	2457444	14620	Amac_CUKW_02155	2453522	2453965	1	hypothetical protein
7	2442824	2457444	14620	Amac_CUKW_02156	2453970	2455160	1	5'-methylthioadenosine/S-adenosylhomocysteine nucleosidase
7	2442824	2457444	14620	Amac_CUKW_02157	2455268	2455555	-1	hypothetical protein
7	2442824	2457444	14620	Amac_CUKW_02158	2456371	2457444	-1	AI-2E family transporter
8	2492328	2500856	8528	Amac_CUKW_02195	2492328	2492513	1	hypothetical protein
8	2492328	2500856	8528	Amac_CUKW_02196	2492686	2493036	1	hypothetical protein
8	2492328	2500856	8528	Amac_CUKW_02197	2493157	2493576	1	hypothetical protein
8	2492328	2500856	8528	Amac_CUKW_02198	2493708	2494418	1	HNH endonuclease
8	2492328	2500856	8528	Amac_CUKW_02199	2494524	2495066	1	hypothetical protein
8	2492328	2500856	8528	Amac_CUKW_02200	2495630	2495851	1	HNH endonuclease
8	2492328	2500856	8528	Amac_CUKW_02201	2496033	2496251	1	addiction module antitoxin RelB
8	2492328	2500856	8528	Amac_CUKW_02202	2496255	2496419	1	type II toxin-antitoxin system RelE/ParE family toxin
8	2492328	2500856	8528	Amac_CUKW_02203	2496743	2496847	-1	hypothetical protein
8	2492328	2500856	8528	Amac_CUKW_02204	2497145	2497381	1	hypothetical protein
8	2492328	2500856	8528	Amac_CUKW_02205	2497574	2497924	1	hypothetical protein
8	2492328	2500856	8528	Amac_CUKW_02206	2498038	2498448	1	hypothetical protein
8	2492328	2500856	8528	Amac_CUKW_02207	2498566	2498931	1	hypothetical protein
8	2492328	2500856	8528	Amac_CUKW_02208	2499063	2499446	1	ATP-dependent Clp protease ATP-binding subunit ClpX
8	2492328	2500856	8528	Amac_CUKW_02209	2499643	2500095	1	hypothetical protein
8	2492328	2500856	8528	Amac_CUKW_02210	2500043	2500261	1	hypothetical protein
8	2492328	2500856	8528	Amac_CUKW_02211	2500258	2500527	1	hypothetical protein
8	2492328	2500856	8528	Amac_CUKW_02212	2500623	2500856	1	hypothetical protein
9	3624257	3635857	11600	Amac_CUKW_03191	3623138	3624322	-1	ABC transporter permease
9	3624257	3635857	11600	Amac_CUKW_03192	3624354	3625523	-1	porin
9	3624257	3635857	11600	Amac_CUKW_03193	3625961	3627154	-1	benzoate transporter
9	3624257	3635857	11600	Amac_CUKW_03194	3627241	3628020	-1	KR domain-containing protein
9	3624257	3635857	11600	Amac_CUKW_03195	3628017	3629039	-1	NADH oxidase
9	3624257	3635857	11600	Amac_CUKW_03196	3629055	3629537	-1	benzoate 1,2-dioxygenase small subunit
9	3624257	3635857	11600	Amac_CUKW_03197	3629550	3630917	-1	benzoate 1,2-dioxygenase large subunit
9	3624257	3635857	11600	Amac_CUKW_03198	3630943	3631881	-1	catechol 1,2-dioxygenase
9	3624257	3635857	11600	Amac_CUKW_03199	3631931	3632209	-1	muconolactone Delta-isomerase
9	3624257	3635857	11600	Amac_CUKW_03200	3632219	3633334	-1	muconate cycloisomerase
9	3624257	3635857	11600	Amac_CUKW_03201	3633441	3634346	1	LysR family transcriptional regulator
9	3624257	3635857	11600	Amac_CUKW_03202	3634353	3635132	-1	IclR family transcriptional regulator
9	3624257	3635857	11600	Amac_CUKW_03203	3635330	3636142	1	CoA transferase subunit A
10	4015333	4020756	5423	Amac_CUKW_03510	4013442	4015346	-1	glycosyltransferase family 61 protein
10	4015333	4020756	5423	Amac_CUKW_03511	4015333	4017969	-1	hypothetical protein
10	4015333	4020756	5423	Amac_CUKW_03512	4017995	4019698	-1	hypothetical protein
10	4015333	4020756	5423	Amac_CUKW_03513	4019695	4020756	-1	hypothetical protein
11	4415848	4450056	34208	Amac_CUKW_03859	4415265	4415855	1	sigma-70 family RNA polymerase sigma factor
11	4415848	4450056	34208	Amac_CUKW_03860	4415848	4416954	1	hypothetical protein
11	4415848	4450056	34208	Amac_CUKW_03861	4417131	4417877	1	hypothetical protein
11	4415848	4450056	34208	Amac_CUKW_03862	4417971	4418252	-1	peptidylprolyl isomerase
11	4415848	4450056	34208	Amac_CUKW_03863	4418438	4418950	1	YgjV family protein
11	4415848	4450056	34208	Amac_CUKW_03864	4419079	4419975	-1	protoheme IX farnesyltransferase
11	4415848	4450056	34208	Amac_CUKW_03865	4420172	4420543	-1	cytochrome o ubiquinol oxidase subunit IV
11	4415848	4450056	34208	Amac_CUKW_03866	4420543	4421160	-1	cytochrome o ubiquinol oxidase subunit III
11	4415848	4450056	34208	Amac_CUKW_03867	4421157	4423145	-1	cytochrome o ubiquinol oxidase subunit I
11	4415848	4450056	34208	Amac_CUKW_03868	4423148	4424089	-1	ubiquinol oxidase subunit II
11	4415848	4450056	34208	Amac_CUKW_03869	4424240	4424647	-1	hypothetical protein
11	4415848	4450056	34208	Amac_CUKW_03870	4425164	4425907	1	IclR family transcriptional regulator
11	4415848	4450056	34208	Amac_CUKW_03871	4425907	4427229	1	pectate lyase
11	4415848	4450056	34208	Amac_CUKW_03872	4427377	4430313	1	TonB-dependent receptor
11	4415848	4450056	34208	Amac_CUKW_03873	4430412	4436549	1	pectin methylesterase
11	4415848	4450056	34208	Amac_CUKW_03874	4436746	4437948	1	integrase
11	4415848	4450056	34208	Amac_CUKW_03875	4438014	4439786	-1	hypothetical protein
11	4415848	4450056	34208	Amac_CUKW_03876	4439886	4440884	-1	phage major capsid protein
11	4415848	4450056	34208	Amac_CUKW_03877	4441091	4441342	-1	hypothetical protein
11	4415848	4450056	34208	Amac_CUKW_03878	4441333	4441515	-1	hypothetical protein
11	4415848	4450056	34208	Amac_CUKW_03879	4441908	4442198	-1	hypothetical protein
11	4415848	4450056	34208	Amac_CUKW_03880	4442232	4443161	-1	hypothetical protein
11	4415848	4450056	34208	Amac_CUKW_03881	4443230	4444282	-1	hypothetical protein
11	4415848	4450056	34208	Amac_CUKW_03882	4444678	4445232	-1	recombinase family protein
11	4415848	4450056	34208	Amac_CUKW_03883	4445358	4446053	-1	HNH endonuclease
11	4415848	4450056	34208	Amac_CUKW_03884	4446044	4446280	-1	hypothetical protein
11	4415848	4450056	34208	Amac_CUKW_03885	4446758	4448395	-1	chaperonin GroEL
11	4415848	4450056	34208	Amac_CUKW_03886	4448436	4448726	-1	co-chaperone GroES
11	4415848	4450056	34208	Amac_CUKW_03887	4449003	4449527	-1	membrane protein
11	4415848	4450056	34208	Amac_CUKW_03888	4449742	4450056	1	divalent-cation tolerance protein CutA
12	4595935	4610901	14966	Amac_CUKW_04017	4595935	4597149	1	hypothetical protein
12	4595935	4610901	14966	Amac_CUKW_04018	4597199	4598071	-1	hypothetical protein
12	4595935	4610901	14966	Amac_CUKW_04019	4598177	4598401	-1	AlpA family phage regulatory protein
12	4595935	4610901	14966	Amac_CUKW_04020	4598394	4598654	-1	DNA-binding protein
12	4595935	4610901	14966	Amac_CUKW_04021	4598968	4600377	-1	hypothetical protein
12	4595935	4610901	14966	Amac_CUKW_04022	4600623	4600724	-1	hypothetical protein
12	4595935	4610901	14966	Amac_CUKW_04023	4600727	4600846	-1	hypothetical protein
12	4595935	4610901	14966	Amac_CUKW_04024	4600864	4601241	-1	hypothetical protein
12	4595935	4610901	14966	Amac_CUKW_04025	4601289	4601495	-1	hypothetical protein
12	4595935	4610901	14966	Amac_CUKW_04026	4601714	4601887	1	XRE family transcriptional regulator
12	4595935	4610901	14966	Amac_CUKW_04027	4601987	4602487	1	hypothetical protein
12	4595935	4610901	14966	Amac_CUKW_04028	4602619	4603428	-1	integrase
12	4595935	4610901	14966	Amac_CUKW_04029	4604253	4604483	-1	hypothetical protein
12	4595935	4610901	14966	Amac_CUKW_04030	4604634	4605089	1	hypothetical protein
12	4595935	4610901	14966	Amac_CUKW_04031	4605116	4608595	-1	Chaperone protein HtpG
12	4595935	4610901	14966	Amac_CUKW_04032	4608805	4609038	1	hypothetical protein
12	4595935	4610901	14966	Amac_CUKW_04033	4609396	4610901	-1	tryptophan 7-halogenase
12	4595935	4610901	14966	Amac_CUKW_04034	4610879	4612552	-1	tryptophan 7-halogenase
