# Supplementary material for: Enhanced copper-resistance gene repertoire in Alteromonas macleodii strains isolated from copper-treated marine coatings
Source: PLoS One. 2021 Sep 28;16(9):e0257800. doi: 10.1371/journal.pone.0257800 (PMC8478169; doi:10.1371/journal.pone.0257800)
Supplement: S9 Table — (XLSX) [file pone.0257800.s018.xlsx]

## Sheet: Sheet 1
Accession	Description	Gene from HMM model scan	Function
Amac_CUKW_04300	IS66 family insertion sequence hypothetical protein		Mobile genetic element
Amac_CUKW_04301	IS110 family transposase		Mobile genetic element
Amac_CUKW_04309	two-component sensor histidine kinase	cusS/pcoS/copS_psy	TCS
Amac_CUKW_04310	DNA-binding response regulator	cusR/pcoR/copR_psy	TCS
Amac_CUKW_04314	efflux RND transporter periplasmic adaptor subunit	cusB	Copper efflux/transport
Amac_CUKW_04315	CusA/CzcA family heavy metal efflux RND transporter	cusA	Copper efflux/transport
Amac_CUKW_04317	copper resistance protein (e value below -30)	pcoC/copC_psy	Copper efflux/transport
Amac_CUKW_04318	copper-binding protein (e value below -30)	pcoD/copD_psy	Copper efflux/transport
Amac_CUKW_04348	copper-translocating P-type ATPase	copA	Copper efflux/transport
Amac_CUKW_04349	cupredoxin domain-containing protein		Copper efflux/transport
Amac_CUKW_04355	transposase		Mobile genetic element
Amac_CUKW_04356	IS481 family transposase		Mobile genetic element
Amac_CUKW_04357	IS481 family transposase		Mobile genetic element
Amac_CUKW_04363	heavy metal transporter	cusB	Copper efflux/transport
Amac_CUKW_04364	CusA/CzcA family heavy metal efflux RND transporter	cusA	Copper efflux/transport
Amac_CUKW_04373	DNA-binding response regulator	cusR/pcoR/copR_psy	TCS
Amac_CUKW_04374	sensor histidine kinase	cusS/pcoS/copS_psy	TCS
Amac_CUKW_04376	metal-binding protein		Metal/Copper efflux
Amac_CUKW_04377	copper resistance protein CopC (e value below -30)	pcoC/copC_psy	Copper efflux/transport
Amac_CUKW_04378	copper export protein (e value below -30)	pcoD/copD_psy	Copper efflux/transport
Amac_CUKW_04384	copper-translocating P-type ATPase	copA	Copper efflux/transport
Amac_CUKW_04392	copper resistance protein B	pcoB/copB_psy	Copper efflux/transport
Amac_CUKW_04393	copper resistance system multicopper oxidase	cueO/pcoA/pcoA_psy	Copper efflux/transport
Amac_CUKW_04395	IS3 family transposase		Mobile genetic element
Amac_CUKW_04396	IS3 family transposase		Mobile genetic element
Amac_CUKW_04402	Cd(II)/Pb(II)-responsive transcriptional regulator	cueR	Copper efflux/transport
Amac_CUKW_04406	acetyl-CoA carboxylase biotin carboxyl carrier protein subunit	cusB	Copper efflux/transport
Amac_CUKW_04407	CusA/CzcA family heavy metal efflux RND transporter	cusA	Copper efflux/transport
Amac_CUKW_04411	IS5 family transposase		Mobile genetic element
Amac_CUKW_04411	IS5 family transposase		Mobile genetic element
Amac_CUKW_04413	Hg(II)-responsive transcriptional regulator	cueR	Copper efflux/transport
Amac_CUKW_04414	mercury transporter		Metal efflux
Amac_CUKW_04415	mercuric transport protein periplasmic component		Metal efflux
Amac_CUKW_04416	mercury transporter MerC		Metal efflux
Amac_CUKW_04417	mercury(II) reductase		Metal efflux
Amac_CUKW_04420	IS481 family transposase		Mobile genetic element
Amac_CUKW_04422	integrase		Mobile genetic element
Amac_CUKW_04428	transposase		Mobile genetic element
Amac_CUKW_04430	DDE transposase		Mobile genetic element
Amac_CUKW_04447	Hg(II)-responsive transcriptional regulator	cueR	Metal transport/resistance
Amac_CUKW_04448	mercury transporter		Metal transport/resistance
Amac_CUKW_04449	mercuric transport protein periplasmic component	copZ_psy	Metal transport/resistance
Amac_CUKW_04451	mercury(II) reductase	copZ_psy	Metal transport/resistance
Amac_CUKW_04454	CusA/CzcA family heavy metal efflux RND transporter	cusA	Copper efflux/transport
Amac_CUKW_04455	efflux RND transporter periplasmic adaptor subunit	cusB	Copper efflux/transport
Amac_CUKW_04458	recombinase		Mobile genetic element
Amac_CUKW_04459	transposase		Mobile genetic element
Amac_CUKW_04460	integrase		Mobile genetic element
Amac_CUKW_04461	phage integrase family protein		Mobile genetic element
Amac_CUKW_04465	IS91 family transposase		Mobile genetic element
Amac_CUKW_04469	transposase		Mobile genetic element
Amac_CUKW_04471	IS3 family transposase		Mobile genetic element
Amac_CUKW_04472	IS5/IS1182 family transposase		Mobile genetic element
